# Supplementary material for: Tris(1,1,1,5,5,5-hexa­fluoro-2,4-pentane­dionato-κ2 O,O′)molybdenum(III)
Source: Acta Crystallogr Sect E Struct Rep Online. 2010 Feb 13;66(Pt 3):m299–300. doi: 10.1107/S1600536810005489 (PMC2983654; doi:10.1107/S1600536810005489)
Supplement: Supplementary file 1 [file e-66-0m299-sup1.cif]

##############################################################################
###                                                                        ###
###        Electronic paper (Acta Crystallographica Section E)             ###
###                                                                        ###
##############################################################################
#                                                                            #
# This CIF contains the data in a paper accepted for publication in Acta     #
# Crystallographica Section E. It conforms to the requirements of Notes      #
# for Authors for Section E, and has been peer reviewed under the auspices   #
# of the IUCr Commission on Journals.                                        #
#                                                                            #
# Full details of the Crystallographic Information File format               #
# are given in the paper "The Crystallographic Information File (CIF):       #
# a New Standard Archive File for Crystallography" by S. R. Hall, F. H.      #
# Allen and I. D. Brown [Acta Cryst. (1991), A47, 655-685].                  #
#                                                                            #
# The current version of the core CIF dictionary is obtainable from          #
# ftp://ftp.iucr.org/pub/cif_core.dic. The current version number is 2.4.    #
#                                                                            #
# Software is freely available for graphical display of the structure(s) in  #
# this CIF.  For information consult the CIF home page http://www.iucr.org/  #
# cif/home.html                                                              #
#                                                                            #
# This file may be used for bona fide research purposes within the           #
# scientific community so long as proper attribution is given to the journal # 
# article from which it was obtained.                                        #
#                                                                            #
##############################################################################
                                             
data_I
_audit_creation_method     SHELXL-97
_chemical_name_systematic
;\
Tris(1,1,1,5,5,5-hexafluoro-2,4-pentanedionato-\k^2^<i>O</i>,<i>O</i>')\
molybdenum(III)
;
_chemical_name_common     ?
_chemical_formula_moiety     'Mo 3+ , 3C5 H1 F6 O2 -'
_chemical_formula_sum     'C15 H3 F18 Mo O6'
_chemical_formula_iupac     '[Mo (C5 H F6 O2)3]'
_chemical_formula_weight     717.11
_chemical_melting_point     ?
_space_group_crystal_system     trigonal
_space_group_name_H-M_alt     'P -3'
_space_group_name_Hall     '-P 3'
loop_
    _symmetry_equiv_pos_as_xyz
    'x, y, z'
    '-y, x-y, z'
    '-x+y, -x, z'
    '-x, -y, -z'
    'y, -x+y, -z'
    'x-y, x, -z'
_cell_length_a     18.4876(10)
_cell_length_b     18.4876(10)
_cell_length_c     11.5021(7)
_cell_angle_alpha     90.00
_cell_angle_beta     90.00
_cell_angle_gamma     120.00
_cell_volume     3404.6(3)
_cell_formula_units_Z     6
_cell_measurement_reflns_used     8040
_cell_measurement_theta_min     2.82
_cell_measurement_theta_max     32.13
_cell_measurement_temperature     180(2)
_exptl_crystal_description     prism
_exptl_crystal_colour     'dark green'
_exptl_crystal_size_max     0.394
_exptl_crystal_size_mid     0.11
_exptl_crystal_size_min     0.05
_exptl_crystal_density_diffrn     2.099
_exptl_crystal_density_meas     ?
_exptl_crystal_density_method     'not measured'
_exptl_crystal_F_000     2070
_exptl_absorpt_coefficient_mu     0.757
_exptl_absorpt_correction_type     multi-scan
_exptl_absorpt_process_details     '(CrysAlis RED; Oxford Diffraction, 2008)'
_exptl_absorpt_correction_T_min     0.73133
_exptl_absorpt_correction_T_max     1.00000
_exptl_special_details
;
;
_diffrn_ambient_temperature     180(2)
_diffrn_radiation_type     MoK\a
_diffrn_radiation_wavelength     0.71073
_diffrn_radiation_source     'fine-focus sealed tube'
_diffrn_radiation_monochromator     graphite
_diffrn_measurement_device_type     'Oxford Diffraction XCALIBUR'
_diffrn_measurement_method     '\w and \f'
_diffrn_detector_area_resol_mean     8.2632
_diffrn_reflns_number     26629
_diffrn_reflns_av_R_equivalents     0.0627
_diffrn_reflns_av_sigmaI/netI     0.0673
_diffrn_reflns_theta_min     2.83
_diffrn_reflns_theta_max     26.37
_diffrn_reflns_theta_full     26.37
_diffrn_measured_fraction_theta_max     0.999
_diffrn_measured_fraction_theta_full     0.999
_diffrn_reflns_limit_h_min     -23
_diffrn_reflns_limit_h_max     23
_diffrn_reflns_limit_k_min     -23
_diffrn_reflns_limit_k_max     23
_diffrn_reflns_limit_l_min     -14
_diffrn_reflns_limit_l_max     14
_diffrn_standards_number     0
_diffrn_standards_interval_count     0
_diffrn_standards_interval_time     0
_diffrn_standards_decay_%     0
_refine_special_details
;
Refinement of <i>F</i>^2^ against ALL reflections. The weighted <i>R</i>-factor
wR and goodness of fit <i>S</i> are based on <i>F</i>^2^, conventional
<i>R</i>-factors <i>R</i> are based on <i>F</i>, with <i>F</i> set to zero for
negative <i>F</i>^2^. The threshold expression of <i>F</i>^2^ >
\s(<i>F</i>^2^) is used only for calculating <i>R</i>-factors(gt) etc. and is
not relevant to the choice of reflections for refinement. <i>R</i>-factors
based on <i>F</i>^2^ are statistically about twice as large as those based on
<i>F</i>, and <i>R</i>- factors based on ALL data will be even larger.
;
_reflns_number_total     4635
_reflns_number_gt     2801
_reflns_threshold_expression     I>2\s(I)
_refine_ls_structure_factor_coef     Fsqd
_refine_ls_matrix_type     full
_refine_ls_R_factor_all     0.0716
_refine_ls_R_factor_gt     0.0302
_refine_ls_wR_factor_gt     0.0555
_refine_ls_wR_factor_ref     0.0677
_refine_ls_goodness_of_fit_ref     0.966
_refine_ls_restrained_S_all     0.966
_refine_ls_number_reflns     4635
_refine_ls_number_parameters     362
_refine_ls_number_restraints     0
_refine_ls_hydrogen_treatment     constr
_refine_ls_weighting_scheme     calc
_refine_ls_weighting_details
                 'calc w=1/[\s^2^(Fo^2^)+(0.0279P)^2^] where P=(Fo^2^+2Fc^2^)/3'
_atom_sites_solution_hydrogens     geom
_atom_sites_solution_primary     direct
_atom_sites_solution_secondary     difmap
_refine_ls_shift/su_max     0.001
_refine_ls_shift/su_mean     0.000
_refine_diff_density_max     0.781
_refine_diff_density_min     -0.437
_refine_ls_extinction_method     none
_refine_ls_extinction_coef     ?
loop_
    _atom_type_symbol
    _atom_type_description
    _atom_type_scat_dispersion_real
    _atom_type_scat_dispersion_imag
    _atom_type_scat_source
    'C' 'C' 0.0033 0.0016
                         'International Tables Vol C Tables 4.2.6.8 and 6.1.1.4'
    'H' 'H' 0.0000 0.0000
                         'International Tables Vol C Tables 4.2.6.8 and 6.1.1.4'
    'O' 'O' 0.0106 0.0060
                         'International Tables Vol C Tables 4.2.6.8 and 6.1.1.4'
    'F' 'F' 0.0171 0.0103
                         'International Tables Vol C Tables 4.2.6.8 and 6.1.1.4'
    'Mo' 'Mo' -1.6832 0.6857
                         'International Tables Vol C Tables 4.2.6.8 and 6.1.1.4'
_computing_data_collection     'CrysAlis CCD (Oxford Diffraction, 2008)'
_computing_cell_refinement     'CrysAlis RED (Oxford Diffraction, 2008)'
_computing_data_reduction     'CrysAlis RED (Oxford Diffraction, 2008)'
_computing_structure_solution     'SIR97 (Altomare <i>et al.</i>,  1999)'
_computing_structure_refinement     'SHELXL97 (Sheldrick, 2008)'
_computing_molecular_graphics
;
ORTEPIII (Burnett & Johnson, 1996), ORTEP-3 for Windows (Farrugia,
1997) and
PLATON (Spek, 2009)
;
_computing_publication_material     'SHELXL97 (Sheldrick, 2008)'
loop_
    _atom_site_type_symbol
    _atom_site_label
    _atom_site_fract_x
    _atom_site_fract_y
    _atom_site_fract_z
    _atom_site_U_iso_or_equiv
    _atom_site_adp_type
    _atom_site_calc_flag
    _atom_site_refinement_flags
    _atom_site_occupancy
    _atom_site_disorder_assembly
    _atom_site_disorder_group
    Mo Mo1 1.0000 1.0000 0.22101(5) 0.02614(14) Uani d S 1 . .
    O O11 0.92251(14) 1.02746(14) 0.12480(19) 0.0300(6) Uani d . 1 . .
    O O12 0.89820(15) 0.92784(14) 0.3234(2) 0.0328(6) Uani d . 1 . .
    C C11 0.8485(2) 1.0084(2) 0.1500(3) 0.0292(9) Uani d . 1 . .
    C C12 0.8278(2) 0.9228(2) 0.3202(3) 0.0334(9) Uani d . 1 . .
    C C13 0.8008(2) 0.9608(2) 0.2420(3) 0.0346(10) Uani d . 1 . .
    H H13 0.7466 0.9537 0.2521 0.042 Uiso calc R 1 . .
    C C111 0.8113(3) 1.0438(3) 0.0641(4) 0.0412(10) Uani d . 1 . .
    C C121 0.7685(3) 0.8663(3) 0.4136(3) 0.0429(11) Uani d . 1 . .
    F F11 0.84649(19) 1.12517(17) 0.0790(2) 0.0781(9) Uani d . 1 . .
    F F12 0.82575(17) 1.03301(18) -0.0431(2) 0.0653(8) Uani d . 1 . .
    F F13 0.73139(16) 1.01295(19) 0.0767(2) 0.0829(10) Uani d . 1 . .
    F F14 0.74487(16) 0.78765(16) 0.3919(2) 0.0704(8) Uani d . 1 . .
    F F15 0.70096(14) 0.87247(17) 0.4230(2) 0.0698(9) Uani d . 1 . .
    F F16 0.80526(14) 0.88434(15) 0.51746(18) 0.0532(7) Uani d . 1 . .
    Mo Mo2 0.3333 0.6667 1.02042(5) 0.03124(15) Uani d S 1 . .
    O O21 0.39312(16) 0.77397(15) 0.92317(19) 0.0357(6) Uani d . 1 . .
    O O22 0.28812(16) 0.72680(17) 1.1206(2) 0.0370(6) Uani d . 1 . .
    C C21 0.3944(2) 0.8419(2) 0.9427(3) 0.0351(10) Uani d . 1 . .
    C C22 0.3029(2) 0.8010(3) 1.1092(3) 0.0332(10) Uani d . 1 . .
    C C23 0.3536(3) 0.8590(2) 1.0281(3) 0.0373(10) Uani d . 1 . .
    H H23 0.3606 0.9135 1.0316 0.045 Uiso calc R 1 . .
    C C211 0.4503(4) 0.9104(3) 0.8578(4) 0.0564(12) Uani d . 1 . .
    C C221 0.2561(3) 0.8234(3) 1.1961(4) 0.0548(13) Uani d . 1 . .
    F F21 0.5295(2) 0.93326(19) 0.8780(3) 0.0991(11) Uani d . 1 . .
    F F22 0.4346(2) 0.88536(15) 0.7498(2) 0.0870(10) Uani d . 1 . .
    F F23 0.4454(2) 0.97810(17) 0.8698(2) 0.0875(10) Uani d . 1 . .
    F F24 0.1770(2) 0.7858(2) 1.1699(3) 0.1105(13) Uani d . 1 . .
    F F25 0.26262(18) 0.80214(18) 1.3017(2) 0.0743(9) Uani d . 1 . .
    F F26 0.2806(2) 0.9036(2) 1.1958(3) 0.1124(13) Uani d . 1 . .
    Mo Mo3 0.3333 0.6667 0.54730(5) 0.03462(16) Uani d S 1 . .
    O O31 0.39271(18) 0.77270(15) 0.4469(2) 0.0403(6) Uani d . 1 . .
    O O32 0.44118(15) 0.71545(18) 0.64445(19) 0.0377(6) Uani d . 1 . .
    C C31 0.4665(3) 0.8327(3) 0.4578(3) 0.0385(10) Uani d . 1 . .
    C C32 0.5086(2) 0.7827(3) 0.6246(3) 0.0367(10) Uani d . 1 . .
    C C33 0.5252(2) 0.8409(2) 0.5390(3) 0.0377(10) Uani d . 1 . .
    H H33 0.5793 0.8888 0.5356 0.045 Uiso calc R 1 . .
    C C311 0.4891(4) 0.8998(3) 0.3686(4) 0.0582(14) Uani d . 1 . .
    C C321 0.5779(3) 0.7956(4) 0.7077(4) 0.0577(13) Uani d . 1 . .
    F F31 0.4518(2) 0.94281(18) 0.3915(3) 0.0957(11) Uani d . 1 . .
    F F32 0.56998(19) 0.95469(18) 0.3661(2) 0.0947(11) Uani d . 1 . .
    F F33 0.46553(18) 0.86962(17) 0.2642(2) 0.0817(10) Uani d . 1 . .
    F F34 0.6111(2) 0.7510(3) 0.6743(3) 0.1150(13) Uani d . 1 . .
    F F35 0.55263(14) 0.7768(2) 0.8139(2) 0.0820(9) Uani d . 1 . .
    F F36 0.64080(17) 0.8732(2) 0.7069(3) 0.0984(12) Uani d . 1 . .
loop_
    _atom_site_aniso_label
    _atom_site_aniso_U_11
    _atom_site_aniso_U_22
    _atom_site_aniso_U_33
    _atom_site_aniso_U_12
    _atom_site_aniso_U_13
    _atom_site_aniso_U_23
    Mo1 0.02183(17) 0.02183(17) 0.0348(3) 0.01092(9) 0.000 0.000
    O11 0.0287(15) 0.0307(15) 0.0327(15) 0.0163(13) 0.0021(12) 0.0054(11)
    O12 0.0271(15) 0.0280(15) 0.0375(16) 0.0094(12) -0.0027(12) 0.0045(11)
    C11 0.030(2) 0.031(2) 0.029(2) 0.017(2) -0.0049(19) -0.0059(18)
    C12 0.028(2) 0.030(2) 0.032(2) 0.007(2) -0.0054(17) -0.0056(19)
    C13 0.028(2) 0.046(3) 0.030(2) 0.019(2) -0.0003(19) -0.001(2)
    C111 0.041(3) 0.055(3) 0.038(3) 0.031(3) 0.006(2) 0.007(2)
    C121 0.035(3) 0.051(3) 0.032(3) 0.013(2) -0.001(2) 0.005(2)
    F11 0.112(3) 0.058(2) 0.089(2) 0.061(2) -0.0238(18) -0.0026(16)
    F12 0.095(2) 0.102(2) 0.0347(15) 0.0761(19) -0.0062(14) 0.0026(14)
    F13 0.0444(17) 0.129(3) 0.089(2) 0.0540(18) 0.0083(15) 0.0499(19)
    F14 0.072(2) 0.0407(17) 0.0615(18) 0.0002(15) 0.0110(14) 0.0096(14)
    F15 0.0354(14) 0.116(3) 0.0551(16) 0.0353(15) 0.0171(12) 0.0278(15)
    F16 0.0472(14) 0.0699(18) 0.0291(13) 0.0192(14) -0.0013(11) 0.0068(12)
    Mo2 0.0247(2) 0.0247(2) 0.0442(4) 0.01237(10) 0.000 0.000
    O21 0.0316(16) 0.0292(15) 0.0412(16) 0.0112(13) 0.0095(14) 0.0001(11)
    O22 0.0373(17) 0.0328(17) 0.0435(16) 0.0195(14) 0.0119(14) 0.0073(14)
    C21 0.041(3) 0.028(2) 0.029(2) 0.011(2) 0.0001(19) -0.0001(19)
    C22 0.039(2) 0.040(3) 0.030(2) 0.027(2) -0.0014(19) 0.000(2)
    C23 0.053(3) 0.032(2) 0.033(2) 0.026(2) 0.003(2) -0.002(2)
    C211 0.068(4) 0.038(3) 0.044(3) 0.013(3) 0.020(3) 0.010(2)
    C221 0.068(4) 0.066(3) 0.051(3) 0.048(3) 0.011(3) 0.007(3)
    F21 0.066(2) 0.067(2) 0.120(3) -0.0003(18) 0.031(2) 0.0258(19)
    F22 0.141(3) 0.0547(16) 0.0318(15) 0.024(2) 0.0277(18) 0.0060(12)
    F23 0.152(3) 0.0401(17) 0.0640(19) 0.0431(19) 0.0365(18) 0.0197(14)
    F24 0.074(2) 0.199(4) 0.098(2) 0.098(3) 0.006(2) -0.024(2)
    F25 0.113(2) 0.113(2) 0.0348(16) 0.086(2) 0.0201(15) 0.0130(15)
    F26 0.203(4) 0.091(2) 0.095(2) 0.112(3) 0.065(2) 0.0199(19)
    Mo3 0.0314(2) 0.0314(2) 0.0411(4) 0.01569(11) 0.000 0.000
    O31 0.0419(18) 0.0353(15) 0.0406(16) 0.0170(16) -0.0086(15) 0.0052(12)
    O32 0.0329(15) 0.0398(17) 0.0394(16) 0.0175(15) 0.0020(12) 0.0113(14)
    C31 0.050(3) 0.035(3) 0.031(3) 0.021(2) -0.001(2) 0.001(2)
    C32 0.030(2) 0.049(3) 0.032(2) 0.020(2) 0.0040(19) 0.007(2)
    C33 0.032(2) 0.042(3) 0.031(2) 0.012(2) 0.0044(19) 0.005(2)
    C311 0.071(4) 0.040(3) 0.045(3) 0.014(3) -0.012(3) 0.007(3)
    C321 0.037(3) 0.082(4) 0.048(3) 0.026(3) -0.001(2) 0.016(3)
    F31 0.148(3) 0.067(2) 0.096(2) 0.072(2) -0.003(2) 0.0206(17)
    F32 0.079(2) 0.068(2) 0.087(2) 0.0004(19) -0.0146(18) 0.0430(17)
    F33 0.114(3) 0.0654(19) 0.0379(16) 0.0244(18) -0.0140(16) 0.0115(14)
    F34 0.097(3) 0.183(4) 0.117(3) 0.108(3) -0.030(2) -0.012(3)
    F35 0.0481(15) 0.124(3) 0.0445(16) 0.0212(19) -0.0042(12) 0.0350(19)
    F36 0.0482(18) 0.103(3) 0.083(2) -0.0081(19) -0.0228(16) 0.0361(19)
_geom_special_details
;
All esds (except the esd in the dihedral angle between two l.s. planes) are
estimated using the full covariance matrix. The cell esds are taken into
account individually in the estimation of esds in distances, angles and
torsion angles; correlations between esds in cell parameters are only used
when they are defined by crystal symmetry. An approximate (isotropic)
treatment of cell esds is used for estimating esds involving l.s. planes.
;
loop_
    _geom_bond_atom_site_label_1
    _geom_bond_atom_site_label_2
    _geom_bond_site_symmetry_2
    _geom_bond_distance
    _geom_bond_publ_flag
    Mo1 O12 . 2.049(2) ?
    Mo1 O11 . 2.064(2) ?
    O11 C11 . 1.265(4) ?
    O12 C12 . 1.259(4) ?
    C11 C13 . 1.377(5) ?
    C11 C111 . 1.524(5) ?
    C12 C13 . 1.378(5) ?
    C12 C121 . 1.517(5) ?
    C13 H13 . 0.9500 ?
    C111 F12 . 1.297(4) ?
    C111 F13 . 1.299(4) ?
    C111 F11 . 1.318(5) ?
    C121 F15 . 1.314(4) ?
    C121 F14 . 1.316(5) ?
    C121 F16 . 1.332(4) ?
    Mo2 O22 . 2.048(2) ?
    Mo2 O21 . 2.053(2) ?
    O21 C21 . 1.265(4) ?
    O22 C22 . 1.265(4) ?
    C21 C23 . 1.368(5) ?
    C21 C211 . 1.522(5) ?
    C22 C23 . 1.375(5) ?
    C22 C221 . 1.510(6) ?
    C23 H23 . 0.9500 ?
    C211 F23 . 1.306(5) ?
    C211 F22 . 1.306(5) ?
    C211 F21 . 1.325(6) ?
    C221 F25 . 1.300(5) ?
    C221 F24 . 1.303(5) ?
    C221 F26 . 1.314(5) ?
    Mo3 O31 . 2.057(2) ?
    Mo3 O32 . 2.059(2) ?
    O31 C31 . 1.262(4) ?
    O32 C32 . 1.265(4) ?
    C31 C33 . 1.382(5) ?
    C31 C311 . 1.499(6) ?
    C32 C33 . 1.375(5) ?
    C32 C321 . 1.518(5) ?
    C33 H33 . 0.9500 ?
    C311 F33 . 1.303(5) ?
    C311 F31 . 1.314(6) ?
    C311 F32 . 1.323(5) ?
    C321 F35 . 1.292(5) ?
    C321 F34 . 1.308(6) ?
    C321 F36 . 1.320(6) ?
loop_
    _geom_angle_atom_site_label_1
    _geom_angle_atom_site_label_2
    _geom_angle_atom_site_label_3
    _geom_angle_site_symmetry_1
    _geom_angle_site_symmetry_3
    _geom_angle
    _geom_angle_publ_flag
    O12 Mo1 O12 2_765 . 90.24(9) ?
    O12 Mo1 O11 . 2_765 88.97(9) ?
    O12 Mo1 O11 2_765 . 176.92(10) ?
    O12 Mo1 O11 . . 86.78(9) ?
    O11 Mo1 O11 2_765 . 93.96(9) ?
    C11 O11 Mo1 . . 126.6(2) ?
    C12 O12 Mo1 . . 127.6(2) ?
    O11 C11 C13 . . 127.7(3) ?
    O11 C11 C111 . . 112.9(3) ?
    C13 C11 C111 . . 119.4(3) ?
    O12 C12 C13 . . 127.4(3) ?
    O12 C12 C121 . . 113.2(3) ?
    C13 C12 C121 . . 119.5(4) ?
    C11 C13 C12 . . 123.2(4) ?
    C11 C13 H13 . . 118.4 ?
    C12 C13 H13 . . 118.4 ?
    F12 C111 F13 . . 108.3(4) ?
    F12 C111 F11 . . 106.1(4) ?
    F13 C111 F11 . . 106.9(4) ?
    F12 C111 C11 . . 112.2(3) ?
    F13 C111 C11 . . 113.3(3) ?
    F11 C111 C11 . . 109.6(3) ?
    F15 C121 F14 . . 107.9(4) ?
    F15 C121 F16 . . 107.0(3) ?
    F14 C121 F16 . . 107.0(3) ?
    F15 C121 C12 . . 112.9(3) ?
    F14 C121 C12 . . 110.7(4) ?
    F16 C121 C12 . . 111.1(3) ?
    O22 Mo2 O22 . 3_565 91.41(10) ?
    O22 Mo2 O21 . 2_665 88.26(10) ?
    O22 Mo2 O21 . . 87.18(10) ?
    O21 Mo2 O21 2_665 . 93.14(9) ?
    O22 Mo2 O21 . 3_565 178.54(10) ?
    C21 O21 Mo2 . . 126.6(2) ?
    C22 O22 Mo2 . . 127.2(2) ?
    O21 C21 C23 . . 128.2(4) ?
    O21 C21 C211 . . 112.3(4) ?
    C23 C21 C211 . . 119.5(4) ?
    O22 C22 C23 . . 127.6(4) ?
    O22 C22 C221 . . 112.7(4) ?
    C23 C22 C221 . . 119.7(4) ?
    C21 C23 C22 . . 123.1(4) ?
    C21 C23 H23 . . 118.4 ?
    C22 C23 H23 . . 118.4 ?
    F23 C211 F22 . . 109.3(4) ?
    F23 C211 F21 . . 105.7(4) ?
    F22 C211 F21 . . 107.1(4) ?
    F23 C211 C21 . . 112.7(4) ?
    F22 C211 C21 . . 112.2(4) ?
    F21 C211 C21 . . 109.6(4) ?
    F25 C221 F24 . . 107.7(4) ?
    F25 C221 F26 . . 108.2(4) ?
    F24 C221 F26 . . 105.2(4) ?
    F25 C221 C22 . . 112.5(4) ?
    F24 C221 C22 . . 110.2(4) ?
    F26 C221 C22 . . 112.7(4) ?
    O31 Mo3 O31 2_665 . 91.55(10) ?
    O31 Mo3 O32 . 2_665 88.04(10) ?
    O31 Mo3 O32 2_665 . 178.54(11) ?
    O31 Mo3 O32 . . 87.06(10) ?
    O32 Mo3 O32 . 3_565 93.33(9) ?
    C31 O31 Mo3 . . 127.5(2) ?
    C32 O32 Mo3 . . 126.5(2) ?
    O31 C31 C33 . . 127.4(4) ?
    O31 C31 C311 . . 113.0(4) ?
    C33 C31 C311 . . 119.6(4) ?
    O32 C32 C33 . . 128.5(4) ?
    O32 C32 C321 . . 112.3(4) ?
    C33 C32 C321 . . 119.2(4) ?
    C32 C33 C31 . . 122.9(4) ?
    C32 C33 H33 . . 118.6 ?
    C31 C33 H33 . . 118.6 ?
    F33 C311 F31 . . 106.3(4) ?
    F33 C311 F32 . . 108.5(4) ?
    F31 C311 F32 . . 105.9(4) ?
    F33 C311 C31 . . 112.4(4) ?
    F31 C311 C31 . . 110.4(4) ?
    F32 C311 C31 . . 112.9(4) ?
    F35 C321 F34 . . 109.1(5) ?
    F35 C321 F36 . . 107.6(4) ?
    F34 C321 F36 . . 104.3(4) ?
    F35 C321 C32 . . 113.0(4) ?
    F34 C321 C32 . . 110.0(4) ?
    F36 C321 C32 . . 112.5(4) ?
data_global
_journal_date_recd_electronic     2010-02-05
_journal_date_accepted     2010-02-09
_journal_name_full     'Acta Crystallographica, Section E'
_journal_year     2010
_journal_volume     66
_journal_issue      3
_journal_page_first     m299
_journal_page_last     m300
_journal_paper_category     QM
_journal_coeditor_code     GK2257
_publ_contact_author_name     'Daran, Jean-Claude'
_publ_contact_author_address
;
Laboratoire de Chimie de Coordination
CNRS UPR8241
205 route de Narbonne
31077 Toulouse cedex
France
;
_publ_contact_author_email     daran@lcc-toulouse.fr
_publ_contact_author_fax     '33 (0)5 61 55 30 03'
_publ_contact_author_phone     '33 (0)5 61 33 31 74'
_publ_section_title
;\
Tris(1,1,1,5,5,5-hexafluoro-2,4-pentanedionato-\k^2^<i>O</i>,<i>O</i>')\
molybdenum(III)
;
loop_
    _publ_author_name
    _publ_author_footnote
    _publ_author_address
    'Yohan Champouret' .
;
Laboratoire de Chimie de Coordination
CNRS UPR8241
205 route de Narbonne
31077 Toulouse cedex
France
;
    'Rinaldo Poli' .
;
Laboratoire de Chimie de Coordination
CNRS UPR8241
205 route de Narbonne
31077 Toulouse cedex
France
;
    'Jean-Claude Daran' .
;
Laboratoire de Chimie de Coordination
CNRS UPR8241
205 route de Narbonne
31077 Toulouse cedex
France
;
