# Supplementary material for: Tris(1,1,1,5,5,5-hexa­fluoro-2,4-pentane­dionato-κ2 O,O′)molybdenum(III)
Source: Acta Crystallogr Sect E Struct Rep Online. 2010 Feb 13;66(Pt 3):m299–300. doi: 10.1107/S1600536810005489 (PMC2983654; doi:10.1107/S1600536810005489)
Supplement: Supplementary file 2 [file e-66-0m299-Isup2.hkl]

# 
# h,k,l, Fc-squared, Fo-squared, sigma(Fo-squared) and status flag 
# 
data_I
_shelx_title ' YC40 in P-3' 
_shelx_refln_list_code          4 
_shelx_F_calc_maximum      437.43 
_exptl_crystal_F_000      2070.00 
_reflns_d_resolution_high  0.8001 
 
loop_ 
 _symmetry_equiv_pos_as_xyz 
 'x, y, z' 
 '-y, x-y, z' 
 '-x+y, -x, z' 
 '-x, -y, -z' 
 'y, -x+y, -z' 
 'x-y, x, -z' 
 
_cell_length_a    18.4876 
_cell_length_b    18.4876 
_cell_length_c    11.5021 
_cell_angle_alpha  90.000 
_cell_angle_beta   90.000 
_cell_angle_gamma 120.000 
 
_shelx_F_squared_multiplier     1.000 
 
loop_ 
 _refln_index_h 
 _refln_index_k 
 _refln_index_l 
 _refln_F_squared_calc 
 _refln_F_squared_meas 
 _refln_F_squared_sigma 
 _refln_observed_status 
  -2   3   0      157.22       75.72     29.91 o 
  -1   3   0      459.93      338.83     81.45 o 
   0   3   0     1682.06     1749.31     33.94 o 
  -3   4   0     4452.14     4291.26     53.98 o 
  -2   4   0    58877.01    59255.38    156.11 o 
  -1   4   0     3733.03     3700.76     42.21 o 
   0   4   0     2025.74     2053.36     37.22 o 
  -4   5   0    33153.82    33608.59    145.93 o 
  -3   5   0     2245.92     2217.21     90.46 o 
  -2   5   0     8616.49     8410.82     67.24 o 
  -1   5   0    34964.96    36608.88    138.93 o 
   0   5   0     3064.19     2959.78     45.60 o 
  -5   6   0     5376.18     5413.38     69.89 o 
  -4   6   0     2400.22     2504.61     53.24 o 
  -3   6   0    69650.51    68157.53    425.05 o 
  -2   6   0     5989.11     5923.17     65.43 o 
  -1   6   0     2895.25     3030.31     54.40 o 
   0   6   0     3463.41     3104.97     51.33 o 
  -6   7   0     3458.60     3517.93     72.86 o 
  -5   7   0    17974.32    16889.29    125.03 o 
  -4   7   0       31.82       15.70     30.75 o 
  -3   7   0       24.83       42.00     29.48 o 
  -2   7   0    14795.74    14365.17     98.42 o 
  -1   7   0     2444.50     2426.88     47.83 o 
   0   7   0     1231.80     1384.71     37.65 o 
  -7   8   0    12047.47    11632.44    127.58 o 
  -6   8   0      604.24      664.94     76.99 o 
  -5   8   0     1836.33     1877.96     61.93 o 
  -4   8   0    19507.76    18320.88    128.11 o 
  -3   8   0     1356.02     1444.74     48.78 o 
  -2   8   0      945.94      986.38     41.47 o 
  -1   8   0    18571.01    18424.92    121.00 o 
   0   8   0      339.30      356.54     35.42 o 
  -8   9   0     1010.19      966.34     52.71 o 
  -7   9   0      380.99      484.23     47.30 o 
  -6   9   0    14885.91    15052.91    213.27 o 
  -5   9   0      679.48      678.41     54.09 o 
  -4   9   0     2057.20     2047.32     52.71 o 
  -3   9   0    14448.50    13990.17    133.52 o 
  -2   9   0     1411.75     1465.73     63.52 o 
  -1   9   0     1035.82     1091.80     44.22 o 
   0   9   0    10309.79    10164.90    131.08 o 
  -9  10   0       46.45       53.66     40.51 o 
  -8  10   0    18068.47    17409.69    195.66 o 
  -7  10   0      629.71      625.81     65.22 o 
  -6  10   0      226.91      191.95     60.02 o 
  -5  10   0    25251.65    24504.83    163.32 o 
  -4  10   0       72.34       23.12     36.80 o 
  -3  10   0      370.29      410.74     50.06 o 
  -2  10   0    12036.42    12216.89     86.01 o 
  -1  10   0      150.71      106.69     36.69 o 
   0  10   0      342.02      360.04     46.03 o 
 -10  11   0    29963.63    30011.33    301.82 o 
  -9  11   0     1238.99     1385.77     56.00 o 
  -8  11   0     2584.89     2614.91     60.98 o 
  -7  11   0    36684.54    36968.29    228.22 o 
  -6  11   0     1214.59     1318.53    135.22 o 
  -5  11   0     4207.65     4075.97     56.74 o 
  -4  11   0    40217.52    40407.32    321.02 o 
  -3  11   0     1172.25     1157.66     46.03 o 
  -2  11   0      495.75      516.58     47.94 o 
  -1  11   0    17394.20    18151.52    205.95 o 
   0  11   0     1543.96     1671.05     56.63 o 
 -11  12   0     1142.39     1136.76     67.87 o 
 -10  12   0     1594.14     1716.23     63.63 o 
  -9  12   0    23482.66    23820.91    263.33 o 
  -8  12   0      859.75      892.32     61.83 o 
  -7  12   0      855.04      987.76    124.19 o 
  -6  12   0    52094.76    52372.76    286.87 o 
  -5  12   0     3586.12     3573.82     59.49 o 
  -4  12   0     2395.64     2417.12     55.15 o 
  -3  12   0    27727.68    28571.15    142.64 o 
  -2  12   0      506.21      507.14     55.15 o 
  -1  12   0      491.46      512.55     57.16 o 
   0  12   0     2603.12     2653.30     71.58 o 
 -12  13   0      352.08      270.32     87.81 o 
 -11  13   0     8354.64     8862.81    109.66 o 
 -10  13   0     1319.84     1324.47     68.51 o 
  -9  13   0      451.95      425.90     62.25 o 
  -8  13   0    29157.49    29457.21    223.34 o 
  -7  13   0       11.53       51.75     46.03 o 
  -6  13   0       11.95       53.56     39.56 o 
  -5  13   0    21095.57    21432.74    129.17 o 
  -4  13   0     1653.04     1695.65     57.80 o 
  -3  13   0     1296.00     1304.22     59.60 o 
  -2  13   0     9845.85     9861.70    132.99 o 
  -1  13   0      130.09       16.23     35.00 o 
   0  13   0       93.16       79.01     74.98 o 
 -13  14   0     7680.40     8034.33    107.11 o 
 -12  14   0      899.66      757.84     80.39 o 
 -11  14   0      693.40      559.21     87.28 o 
 -10  14   0     9116.80     8918.17    125.25 o 
  -9  14   0      219.84      205.63     85.37 o 
  -8  14   0      198.49      238.51     75.19 o 
  -7  14   0    23915.01    23944.78    180.07 o 
  -6  14   0       84.80       83.78     51.22 o 
  -5  14   0      880.33      914.37     73.18 o 
  -4  14   0    12854.56    13005.06    113.58 o 
  -3  14   0      506.75      436.93     67.98 o 
  -2  14   0      241.62      257.60     76.78 o 
  -1  14   0     5207.71     5444.03     84.95 o 
   0  14   0      134.25      141.15     85.27 o 
 -14  15   0      202.46      183.36     97.89 o 
 -13  15   0      971.30     1012.05     99.05 o 
 -12  15   0     7852.70     8058.41    121.75 o 
 -11  15   0       16.34       49.95     44.65 o 
 -10  15   0      181.76      151.55     71.80 o 
  -9  15   0    16635.45    16515.04    158.97 o 
  -8  15   0      257.69      278.49     88.87 o 
  -7  15   0       90.42      184.74     81.45 o 
  -6  15   0     8239.36     8154.07    121.22 o 
  -5  15   0      526.14      518.70     77.31 o 
  -4  15   0       66.29       82.08     74.98 o 
  -3  15   0     8076.91     8409.01    127.05 o 
  -2  15   0      246.39      293.66     83.14 o 
  -1  15   0       79.58      148.47     75.61 o 
   0  15   0     4109.65     3977.13    167.45 o 
 -15  16   0       90.57      108.17    113.47 o 
 -14  16   0     3051.43     3023.10    125.35 o 
 -13  16   0       87.95       36.27     37.97 o 
 -12  16   0       11.33       19.62     34.47 o 
 -11  16   0     6187.10     6348.54    111.14 o 
 -10  16   0      198.09      244.34    102.55 o 
  -9  16   0       23.62       61.09     80.92 o 
  -8  16   0     7300.07     7312.66    117.29 o 
  -7  16   0        7.66       19.41     19.51 o 
  -6  16   0       48.67       50.90     57.80 o 
  -5  16   0     5882.72     6106.96    112.84 o 
  -4  16   0       46.79       13.26     34.36 o 
  -3  16   0       95.48      153.56     96.51 o 
  -2  16   0     3756.81     3640.10    148.26 o 
  -1  16   0       38.30       75.61    117.08 o 
   0  16   0      157.94      271.07    132.35 o 
 -16  17   0     6295.95     6616.32    162.36 o 
 -15  17   0      275.57      183.15    103.51 o 
 -14  17   0       40.51      122.70    101.07 o 
 -13  17   0     3043.51     3293.84    124.40 o 
 -12  17   0       28.67        9.97     18.45 o 
 -11  17   0       43.12       56.42     33.94 o 
 -10  17   0     5070.24     5039.34    108.38 o 
  -9  17   0        7.34       -1.38     62.89 o 
  -8  17   0       16.58       11.88     40.94 o 
  -7  17   0     4404.39     4458.18    104.04 o 
  -6  17   0      134.91        7.85     49.42 o 
  -5  17   0       71.98      -10.39     32.56 o 
  -4  17   0     3112.55     2856.81    119.73 o 
  -3  17   0      116.11       91.73     88.23 o 
  -2  17   0      170.51      258.66    143.49 o 
  -1  17   0     5413.01     5821.15    191.10 o 
   0  17   0      286.51      538.00    152.08 o 
 -17  18   0      305.59      280.29    130.02 o 
 -16  18   0      494.16      423.36    161.73 o 
 -15  18   0     7100.67     7282.33    188.77 o 
 -14  18   0      123.05      212.84    114.96 o 
 -13  18   0       92.82      121.00    103.72 o 
 -12  18   0     2226.19     2292.93    125.03 o 
 -11  18   0      226.69      295.46    119.20 o 
 -10  18   0       40.86       49.74     73.49 o 
  -9  18   0     3443.49     3689.73    122.06 o 
  -8  18   0       19.44        0.64     44.97 o 
  -7  18   0      153.75       45.71     71.05 o 
  -6  18   0     5535.54     5648.39    136.17 o 
  -5  18   0      269.40      293.02    132.03 o 
  -4  18   0      459.18      372.35    132.25 o 
  -3  18   0     4105.97     4271.00    156.21 o 
  -2  18   0      276.10      296.84    154.30 o 
  -1  18   0       72.84      102.55    129.59 o 
   0  18   0     5741.01     5582.96    195.88 o 
 -18  19   0       26.34      127.26     73.07 o 
 -17  19   0     5891.79     6352.36    196.83 o 
 -16  19   0      210.37       70.74     87.81 o 
 -15  19   0      217.14      195.45    172.23 o 
 -14  19   0     3638.66     3729.40    145.18 o 
 -13  19   0      108.82       90.89    105.84 o 
 -12  19   0      240.20      219.53    140.09 o 
 -11  19   0     2789.72     2765.71    134.79 o 
 -10  19   0       60.88       38.39     58.65 o 
  -9  19   0      161.51      147.73    123.66 o 
  -8  19   0     3018.72     3102.95    136.17 o 
  -7  19   0      104.49       45.81     94.17 o 
  -6  19   0      195.39      103.72     82.51 o 
  -5  19   0     3700.25     3887.20    145.40 o 
  -4  19   0      872.07      666.21    167.03 o 
  -3  19   0      339.51       98.73    105.84 o 
  -2  19   0     4822.21     5259.82    180.18 o 
  -1  19   0       21.91       49.63     91.31 o 
   0  19   0        9.73        9.76     79.22 o 
 -19  20   0     3291.47     3464.48    210.83 o 
 -18  20   0       18.38       72.22     71.16 o 
 -17  20   0       18.85      -32.88    144.87 o 
 -16  20   0     3946.26     4252.02    201.18 o 
 -15  20   0      105.56       50.69     97.04 o 
 -14  20   0       88.17       48.78     62.99 o 
 -13  20   0     2755.80     3081.85    157.38 o 
 -12  20   0       59.68       27.79     90.04 o 
 -11  20   0        7.02       52.60    128.96 o 
 -10  20   0     2040.46     1959.40    167.77 o 
  -9  20   0       25.76       23.76     91.31 o 
  -8  20   0       15.25       88.13    134.47 o 
  -7  20   0     3375.57     3650.71    152.18 o 
  -6  20   0      305.49      342.76    137.97 o 
  -5  20   0      442.49      405.12    191.21 o 
  -4  20   0     4624.13     4829.68    193.76 o 
  -3  20   0        4.84       94.70    114.75 o 
  -2  20   0        5.33        0.00    163.00 o 
  -1  20   0     3106.70     3379.11    213.59 o 
   0  20   0        0.03       52.50     53.77 o 
 -18  21   0     3294.30     3390.14    206.80 o 
 -17  21   0        2.85     -147.73    223.87 o 
 -16  21   0       17.70      101.49    155.05 o 
 -15  21   0     3951.55     4103.02    195.03 o 
 -14  21   0       78.50       31.92    166.61 o 
 -13  21   0       73.59       24.92     82.61 o 
 -12  21   0     2822.31     2909.73    163.96 o 
 -11  21   0        0.06       36.06    112.20 o 
 -10  21   0        0.09       27.57    121.11 o 
  -9  21   0     3850.28     4044.05    180.71 o 
  -8  21   0       88.51      108.17    149.11 o 
  -7  21   0      162.69      191.00    129.81 o 
  -6  21   0     3649.24     3968.12    218.57 o 
  -5  21   0       60.71       63.31    173.50 o 
  -4  21   0        7.23      -77.95    102.34 o 
  -3  21   0     3210.77     3612.53    217.94 o 
 -17  22   0     2803.98     3407.96    214.44 o 
 -16  22   0       81.90      100.64    179.01 o 
 -15  22   0       70.63       26.51    189.20 o 
 -14  22   0     3760.34     4113.62    209.35 o 
 -13  22   0       37.76      -38.81    137.65 o 
 -12  22   0        1.16      -22.80     70.63 o 
 -11  22   0     3223.62     3230.53    207.86 o 
 -10  22   0        1.51       -6.36     93.43 o 
  -9  22   0       39.57      -25.77     91.84 o 
  -8  22   0     4423.07     4455.74    206.27 o 
  -7  22   0       49.47       95.87    176.47 o 
  -6  22   0       63.41       44.33    176.89 o 
  -5  22   0     2283.18     2648.21    262.26 o 
 -13  23   0     2315.00     2303.43    226.00 o 
 -12  23   0       31.08       72.01    151.23 o 
 -11  23   0       21.71       37.44     98.95 o 
 -10  23   0     3440.60     3679.55    225.68 o 
   1   1   1      201.32      148.47     45.50 o 
  -3   2   1     4093.41     4179.27     44.54 o 
  -2   2   1       64.34       39.13     18.98 o 
  -1   2   1       48.65        4.56     15.27 o 
   0   2   1     3093.10     2076.48    785.20 o 
   1   2   1     9773.17     9803.69    114.64 o 
   2   2   1       43.66       90.99     27.36 o 
  -5   3   1     4368.72     4498.38     67.55 o 
  -4   3   1    11234.04    11346.42    109.13 o 
  -3   3   1        0.96      138.50     19.62 o 
  -2   3   1     3408.23     3555.05     38.81 o 
  -1   3   1     8896.12     8813.07     59.60 o 
   0   3   1     8474.73     8366.28     48.04 o 
   1   3   1    11576.15    11433.59    100.32 o 
   2   3   1     2721.85     2880.25    103.51 o 
   3   3   1      239.63      257.60     36.59 o 
  -7   4   1      142.61      174.98     44.22 o 
  -6   4   1     2010.21     2022.93     38.92 o 
  -5   4   1      292.85      378.60     25.13 o 
  -4   4   1      190.07      281.46     20.47 o 
  -3   4   1    13819.06    13942.24    103.40 o 
  -2   4   1      127.50      147.84     23.33 o 
  -1   4   1     2968.91     3181.32     74.02 o 
   0   4   1    14532.74    14745.47     72.22 o 
   1   4   1     4733.95     4402.50     44.75 o 
   2   4   1      841.56      787.85     38.81 o 
   3   4   1     4911.07     4943.47     97.04 o 
   4   4   1      512.13      557.30     54.09 o 
  -9   5   1      406.62      302.46     80.17 o 
  -8   5   1     7656.91     8212.29    106.69 o 
  -7   5   1      437.85      505.97     35.32 o 
  -6   5   1      671.02      624.75     32.35 o 
  -5   5   1     5963.96     5863.15     84.73 o 
  -4   5   1     1177.33     1200.71     25.56 o 
  -3   5   1     5322.87     5208.49     53.98 o 
  -2   5   1     8098.77     8048.12     65.22 o 
  -1   5   1     1190.18     1250.13     43.48 o 
   0   5   1     2160.30     2162.91     35.85 o 
   1   5   1      307.89      304.58     25.03 o 
   2   5   1      971.40     1022.97     44.54 o 
   3   5   1     2250.91     2966.36    221.65 o 
   4   5   1      363.93      386.98     62.68 o 
   5   5   1     2104.16     2015.50     51.43 o 
 -11   6   1      972.46      889.45     42.95 o 
 -10   6   1      721.06      705.56     61.19 o 
  -9   6   1      545.40      588.48     49.31 o 
  -8   6   1     1858.37     2109.57     76.89 o 
  -7   6   1     4912.33     4988.54     90.14 o 
  -6   6   1      947.94      928.58     36.27 o 
  -5   6   1     1711.25     1652.28     33.09 o 
  -4   6   1     4987.85     5061.51     69.78 o 
  -3   6   1      893.61      903.66     28.21 o 
  -2   6   1     1136.72     1083.95     34.47 o 
  -1   6   1     1284.47     1322.46     31.39 o 
   0   6   1     3225.45     3095.00     56.00 o 
   1   6   1      915.78      826.78     30.33 o 
   2   6   1     9874.95    10291.42    145.18 o 
   3   6   1       25.35       27.47     37.01 o 
   4   6   1     1819.21     1917.09     83.99 o 
   5   6   1     1440.88     1596.81     66.60 o 
   6   6   1        6.75      -22.91     54.09 o 
 -13   7   1      469.32      351.35     81.55 o 
 -12   7   1     1139.61     1205.70     53.77 o 
 -11   7   1     1466.07     1379.94     61.30 o 
 -10   7   1      974.48      865.59     49.84 o 
  -9   7   1      151.39      301.82     44.01 o 
  -8   7   1     1165.28     1173.56     46.66 o 
  -7   7   1      264.60      329.08     45.28 o 
  -6   7   1     1532.23     1648.67     58.86 o 
  -5   7   1      850.32      846.18     23.76 o 
  -4   7   1       45.92       55.46     20.15 o 
  -3   7   1     1728.31     1941.06     48.47 o 
  -2   7   1      314.03      354.11     25.45 o 
  -1   7   1      308.50      338.09     36.27 o 
   0   7   1    10943.81    11567.86    108.28 o 
   1   7   1      488.21      470.23     31.60 o 
   2   7   1      646.63      701.95     55.15 o 
   3   7   1     4796.73     5194.50    268.42 o 
   4   7   1     1699.60     1816.76    100.64 o 
   5   7   1     2034.48     2009.25     74.24 o 
   6   7   1     3676.42     4185.63     93.01 o 
   7   7   1      389.25      326.21     80.39 o 
 -15   8   1      299.25      234.48     89.08 o 
 -14   8   1      641.42      634.40     85.58 o 
 -13   8   1      336.50      297.69     66.18 o 
 -12   8   1       67.00       65.96     42.10 o 
 -11   8   1     2174.58     2132.80     55.46 o 
 -10   8   1      293.18      307.34     48.25 o 
  -9   8   1     2014.43     1872.55     51.22 o 
  -8   8   1        3.04       11.77     27.57 o 
  -7   8   1      775.57      771.73     43.48 o 
  -6   8   1     6392.91     6379.51     81.77 o 
  -5   8   1     2169.81     2536.53    113.26 o 
  -4   8   1      368.74      469.28     34.57 o 
  -3   8   1     9255.42     9785.13     99.58 o 
  -2   8   1     7069.00     7469.51     62.78 o 
  -1   8   1      545.99      606.72     44.01 o 
   0   8   1      726.10      724.33     39.88 o 
   1   8   1      786.28      726.77     41.04 o 
   2   8   1     1062.62     1007.17     57.16 o 
   3   8   1      301.00      297.58     65.01 o 
   4   8   1     4050.47     3761.74     85.27 o 
   5   8   1      138.75       62.04     67.24 o 
   6   8   1      260.58      225.78     82.08 o 
   7   8   1     1118.10     1037.82     92.58 o 
   8   8   1      575.31      425.05    101.60 o 
 -17   9   1     1423.32     1293.40    112.94 o 
 -16   9   1      503.35      481.90    112.52 o 
 -15   9   1       64.66       61.30     78.48 o 
 -14   9   1      279.16      350.82    102.34 o 
 -13   9   1      937.30     1003.24     67.66 o 
 -12   9   1      138.81      144.55     53.24 o 
 -11   9   1      397.11      408.93     53.45 o 
 -10   9   1    11961.38    11897.78    116.34 o 
  -9   9   1       39.08       66.71     51.33 o 
  -8   9   1      678.52      728.15     46.34 o 
  -7   9   1       36.18       22.27     30.33 o 
  -6   9   1     1338.45     1375.70     61.51 o 
  -5   9   1      883.77      841.62     36.59 o 
  -4   9   1      347.56      324.20     38.39 o 
  -3   9   1       67.75       72.33     33.72 o 
  -2   9   1      662.22      664.41     39.45 o 
  -1   9   1     2571.93     2499.73     46.77 o 
   0   9   1        0.83       -0.21      9.33 o 
   1   9   1      713.21      730.37     60.13 o 
   2   9   1     6860.42     7207.88    101.07 o 
   3   9   1       56.93      126.41     56.63 o 
   4   9   1      834.47      708.42     76.99 o 
   5   9   1      674.62      538.85     90.46 o 
   6   9   1      123.80      190.79    109.98 o 
   7   9   1      143.33      193.97     90.46 o 
   8   9   1     1064.28      862.41    112.41 o 
   9   9   1      154.35      198.53    115.60 o 
 -19  10   1       55.13       49.84     48.04 o 
 -18  10   1        2.15       51.22     51.65 o 
 -17  10   1      238.93      252.19    107.43 o 
 -16  10   1       77.98       35.53     40.94 o 
 -15  10   1      580.46      599.19    105.84 o 
 -14  10   1      287.43      258.76     82.40 o 
 -13  10   1      351.67      379.24     61.62 o 
 -12  10   1      509.39      603.54     57.06 o 
 -11  10   1     1435.03     1444.74     62.04 o 
 -10  10   1     3223.08     3272.63     67.13 o 
  -9  10   1     3121.41     3225.87    150.70 o 
  -8  10   1      425.50      453.69     50.48 o 
  -7  10   1      983.11     1057.44     62.99 o 
  -6  10   1      172.52      170.21     53.77 o 
  -5  10   1      847.46      833.24     40.09 o 
  -4  10   1     6936.94     7040.63     73.71 o 
  -3  10   1     1941.59     2048.06     49.21 o 
  -2  10   1      342.76      328.86     43.27 o 
  -1  10   1      415.09      547.86     46.45 o 
   0  10   1     3203.99     3277.62     52.18 o 
   1  10   1     1530.22     1554.82     60.87 o 
   2  10   1      350.23      269.16     72.65 o 
   3  10   1       86.80       68.51     67.45 o 
   4  10   1      565.66      381.04     84.84 o 
   5  10   1       75.26      120.26     68.08 o 
   6  10   1      386.63      424.10    107.75 o 
   7  10   1      158.68      115.38     64.90 o 
   8  10   1       14.42       -1.48     56.74 o 
   9  10   1      955.54      937.28    123.76 o 
  10  10   1       26.15       -1.80    100.11 o 
 -21  11   1        7.26      -40.30    144.87 o 
 -20  11   1        4.83       48.68    131.40 o 
 -19  11   1       16.85       16.76     57.90 o 
 -18  11   1       75.85       31.60     60.45 o 
 -17  11   1      223.45      243.71    139.46 o 
 -16  11   1      117.13       74.13     87.60 o 
 -15  11   1      414.80      364.50     81.66 o 
 -14  11   1     1577.22     1566.91     69.25 o 
 -13  11   1      777.23      859.86     65.12 o 
 -12  11   1      616.48      656.14     68.19 o 
 -11  11   1      541.29      453.48     69.78 o 
 -10  11   1     2743.42     2696.35     61.09 o 
  -9  11   1      119.22      202.98     52.28 o 
  -8  11   1     4801.98     4963.83    100.54 o 
  -7  11   1      452.97      474.90     36.69 o 
  -6  11   1     1824.06     1963.86     46.03 o 
  -5  11   1      457.47      551.47     46.45 o 
  -4  11   1     5658.27     5637.90     71.05 o 
  -3  11   1     1258.14     1342.08     41.57 o 
  -2  11   1     1712.42     1800.75     49.74 o 
  -1  11   1      937.08      868.56     52.81 o 
   0  11   1     1000.53      951.81     49.95 o 
   1  11   1      108.65      113.47     74.34 o 
   2  11   1      123.96      120.47     75.40 o 
   3  11   1     1212.93     1220.65     79.22 o 
   4  11   1      151.74      175.41     92.48 o 
   5  11   1      111.50       94.49    118.99 o 
   6  11   1      434.92      422.40    121.75 o 
   7  11   1      348.66      227.59    118.35 o 
   8  11   1      235.62      232.04    135.75 o 
   9  11   1       35.84      -20.36     44.22 o 
  10  11   1        1.65       -9.76     57.48 o 
  11  11   1        9.72      -78.05    165.23 o 
 -23  12   1        1.47     -193.33    222.28 o 
 -22  12   1       72.38       38.81     59.39 o 
 -21  12   1       11.75      -47.62    142.64 o 
 -20  12   1       43.32       44.65    101.38 o 
 -19  12   1       26.23       -4.45     14.95 o 
 -18  12   1      156.68       57.16     66.92 o 
 -17  12   1      191.89       73.39    111.35 o 
 -16  12   1      551.73      480.20    116.44 o 
 -15  12   1      383.55      392.50     85.48 o 
 -14  12   1     2316.94     2214.24     72.43 o 
 -13  12   1       23.47       15.17     32.88 o 
 -12  12   1      129.98      135.85     61.19 o 
 -11  12   1      933.67      924.13     70.42 o 
 -10  12   1     1825.40     1841.16     63.31 o 
  -9  12   1      528.50      617.64     61.40 o 
  -8  12   1      146.76       91.52     52.50 o 
  -7  12   1     4602.50     4573.14     79.33 o 
  -6  12   1       27.37       18.35     29.16 o 
  -5  12   1      574.81      563.87     52.39 o 
  -4  12   1     3639.68     3874.26     65.12 o 
  -3  12   1      192.57      249.96     47.51 o 
  -2  12   1     1460.06     1337.41     55.36 o 
  -1  12   1       45.41       -6.58     17.60 o 
   0  12   1       47.25       39.03     36.06 o 
   1  12   1      209.72      212.21     78.80 o 
   2  12   1     1512.92     1572.32     84.52 o 
   3  12   1      183.62       94.92     69.89 o 
   4  12   1       59.20        2.55     73.28 o 
   5  12   1       39.25      -34.57     89.08 o 
   6  12   1      139.92       33.51     32.77 o 
   7  12   1      259.08      313.91    136.59 o 
   8  12   1       84.80       13.15    144.65 o 
   9  12   1       37.69        5.51     61.83 o 
  10  12   1        0.51     -132.14    170.32 o 
  11  12   1       53.00     -109.13    144.87 o 
 -22  13   1       75.38       10.18     53.66 o 
 -21  13   1       37.04       47.72     81.24 o 
 -20  13   1       11.04      -55.04     60.13 o 
 -19  13   1       59.56       -0.53     71.48 o 
 -18  13   1       60.19       10.39     85.80 o 
 -17  13   1      116.92       78.69     99.16 o 
 -16  13   1      674.91      639.38    115.17 o 
 -15  13   1     1289.03     1345.58     94.92 o 
 -14  13   1      380.59      383.16     81.24 o 
 -13  13   1        1.22       65.96     59.18 o 
 -12  13   1       89.62       67.34     51.12 o 
 -11  13   1      353.02      363.97     71.37 o 
 -10  13   1      467.42      458.04     65.22 o 
  -9  13   1      638.33      605.87     75.30 o 
  -8  13   1      184.21      110.72     57.06 o 
  -7  13   1      120.17      123.87     42.74 o 
  -6  13   1     1446.67     1551.74     49.63 o 
  -5  13   1       35.83        0.53     13.04 o 
  -4  13   1      444.17      506.39     63.95 o 
  -3  13   1      175.14      169.26     54.30 o 
  -2  13   1      467.49      459.41     60.34 o 
  -1  13   1       61.37        7.85     20.47 o 
   0  13   1       91.09      110.82     69.25 o 
   1  13   1       43.64       48.57     54.51 o 
   2  13   1      455.90      283.37    112.31 o 
   3  13   1      127.88       48.47    103.08 o 
   4  13   1      167.34      107.96    107.96 o 
   5  13   1      308.77      101.17     64.69 o 
   6  13   1       39.49      -17.07    108.60 o 
   7  13   1      110.50       18.45     36.91 o 
   8  13   1       40.22      -51.43     79.22 o 
   9  13   1       16.69        0.11    101.60 o 
 -22  14   1      204.94      292.81    276.16 o 
 -21  14   1      134.99      -24.18     85.48 o 
 -20  14   1        5.75      -25.77    135.11 o 
 -19  14   1       40.35      -39.56    120.69 o 
 -18  14   1      236.64      156.96    139.25 o 
 -17  14   1      119.48       -3.71    101.28 o 
 -16  14   1       23.51       35.10     58.43 o 
 -15  14   1       41.09       94.49     78.37 o 
 -14  14   1      421.92      344.67    112.20 o 
 -13  14   1      157.98      118.14     65.86 o 
 -12  14   1      622.18      578.72     95.02 o 
 -11  14   1     1022.05      814.26     92.37 o 
 -10  14   1      151.79      164.38     88.23 o 
  -9  14   1      912.04      804.50     84.42 o 
  -8  14   1      544.28      479.03     84.95 o 
  -7  14   1      960.40      960.51     73.28 o 
  -6  14   1     1046.31      933.57     78.69 o 
  -5  14   1      833.42      680.11     79.86 o 
  -4  14   1      306.21      264.07     70.95 o 
  -3  14   1     1961.96     1951.77     79.33 o 
  -2  14   1      362.29      386.24     94.07 o 
  -1  14   1      153.03       65.01     66.81 o 
   0  14   1        0.38      -39.98     78.27 o 
   1  14   1      290.87      265.13    110.40 o 
   2  14   1      435.18      404.37    119.94 o 
   3  14   1        2.05      -49.21    234.37 o 
   4  14   1        0.23      -59.60     59.60 o 
   5  14   1      152.31       46.77    102.76 o 
   6  14   1      281.76      234.37    157.70 o 
   7  14   1       75.31       54.72     68.72 o 
   8  14   1       80.86      -17.50     90.14 o 
 -22  15   1       29.52       75.72    165.65 o 
 -21  15   1      254.15      328.23    201.39 o 
 -20  15   1        6.21      -48.68     69.46 o 
 -19  15   1       40.08      -51.01    117.50 o 
 -18  15   1      107.55       23.54    115.60 o 
 -17  15   1      371.39      288.46    143.81 o 
 -16  15   1       92.37       10.50     62.89 o 
 -15  15   1       93.14      116.97    110.40 o 
 -14  15   1       33.54       28.95     86.11 o 
 -13  15   1      325.38      297.05    108.28 o 
 -12  15   1      354.79      426.86     94.28 o 
 -11  15   1      374.02      341.59     94.81 o 
 -10  15   1      766.75      630.16     90.78 o 
  -9  15   1       29.02       44.86     49.21 o 
  -8  15   1      419.54      489.53     90.36 o 
  -7  15   1      598.92      512.02     87.70 o 
  -6  15   1      379.41      310.20     93.75 o 
  -5  15   1       38.13       23.44     40.09 o 
  -4  15   1      251.56      305.00     92.16 o 
  -3  15   1      202.42      200.33     89.19 o 
  -2  15   1      226.53      312.85     92.48 o 
  -1  15   1      106.62       96.93     91.63 o 
   0  15   1      298.12      124.40     70.31 o 
   1  15   1      345.04      345.73    122.06 o 
   2  15   1        5.25      -22.38    361.63 o 
   3  15   1       76.67       85.80     65.65 o 
   4  15   1       22.95       34.36    138.82 o 
   5  15   1       23.00       33.94     47.09 o 
   6  15   1       68.52       -5.94     39.56 o 
   7  15   1        9.52      -43.48    137.87 o 
 -22  16   1      210.17      402.99    219.21 o 
 -21  16   1       55.84       12.41     60.24 o 
 -20  16   1       70.69     -112.94    153.35 o 
 -19  16   1       92.35       -6.36     83.67 o 
 -18  16   1      414.10      407.34    154.83 o 
 -17  16   1      120.40       20.89     56.42 o 
 -16  16   1      322.51      331.83    123.87 o 
 -15  16   1      196.30      356.01    123.02 o 
 -14  16   1       11.13       -3.82     29.69 o 
 -13  16   1      509.48      533.76    109.98 o 
 -12  16   1      172.58      149.11     96.93 o 
 -11  16   1      486.05      482.85    120.47 o 
 -10  16   1      152.60      118.14     52.71 o 
  -9  16   1      123.96       62.57     65.75 o 
  -8  16   1      161.80      208.71    116.02 o 
  -7  16   1      228.03      196.62     87.07 o 
  -6  16   1      865.60      791.88     93.11 o 
  -5  16   1       55.22      118.57    113.26 o 
  -4  16   1      130.30       76.36     74.55 o 
  -3  16   1      330.03      379.77    106.48 o 
  -2  16   1      107.25      112.20     67.45 o 
  -1  16   1       98.57       14.00     50.16 o 
   0  16   1      492.16      415.83    152.08 o 
   1  16   1       10.83       14.42    130.23 o 
   2  16   1       37.29       -1.80     58.65 o 
   3  16   1       90.68       34.47    171.17 o 
   4  16   1       63.56        7.95    108.28 o 
   5  16   1        8.71      183.15    198.42 o 
   6  16   1        6.83      -21.42    131.29 o 
 -21  17   1       28.87      -67.87    170.21 o 
 -20  17   1        5.89       42.63    115.81 o 
 -19  17   1       78.06      -13.89    170.74 o 
 -18  17   1      203.75       51.65     67.66 o 
 -17  17   1      147.80      118.99     83.04 o 
 -16  17   1       31.53      135.96    120.79 o 
 -15  17   1      261.99      319.32    158.86 o 
 -14  17   1      111.81       54.51    124.19 o 
 -13  17   1      179.54      179.86    115.81 o 
 -12  17   1      802.56      726.45    115.91 o 
 -11  17   1      780.29      686.89    116.44 o 
 -10  17   1      129.68      206.27    104.14 o 
  -9  17   1      343.86      270.85    103.51 o 
  -8  17   1      477.16      428.23    120.58 o 
  -7  17   1      368.37      336.29     97.67 o 
  -6  17   1      492.09      427.49    117.61 o 
  -5  17   1       24.39       -2.76     92.69 o 
  -4  17   1       55.18       52.39     43.27 o 
  -3  17   1        3.55      -23.44     90.99 o 
  -2  17   1       21.99      -11.14     68.19 o 
  -1  17   1       43.46       62.04    101.17 o 
   0  17   1       28.03       38.28     50.90 o 
   1  17   1        9.02      -54.40    144.02 o 
   2  17   1      177.89      168.09    178.80 o 
   3  17   1       20.02        8.17     48.78 o 
   4  17   1      221.02      113.69    167.35 o 
 -21  18   1       20.86     -115.38    169.47 o 
 -20  18   1       47.15      -49.21    107.32 o 
 -19  18   1       21.13       -2.23     63.31 o 
 -18  18   1      254.21      276.05    192.06 o 
 -17  18   1      146.44      129.59    126.41 o 
 -16  18   1      206.98      235.01     88.66 o 
 -15  18   1      142.56      149.64    155.79 o 
 -14  18   1      535.83      458.35    146.77 o 
 -13  18   1      213.32      212.21    116.87 o 
 -12  18   1       87.55       40.72     54.62 o 
 -11  18   1      187.98      243.18    132.78 o 
 -10  18   1        5.78      144.97    111.99 o 
  -9  18   1       56.75      146.35    153.14 o 
  -8  18   1       18.33      -15.70     24.92 o 
  -7  18   1       99.16       77.95    102.55 o 
  -6  18   1      364.49      375.32    117.08 o 
  -5  18   1      862.27      922.96    125.88 o 
  -4  18   1        0.98        1.38     65.22 o 
  -3  18   1       55.62       60.98     64.48 o 
  -2  18   1      155.14      312.32    137.55 o 
  -1  18   1       21.97       44.01    112.41 o 
   0  18   1      101.52       76.46    149.74 o 
   1  18   1      351.37      385.92    161.62 o 
   2  18   1       16.79      -22.69    120.90 o 
   3  18   1       81.81       92.79    170.85 o 
 -20  19   1        9.17      -23.44     73.60 o 
 -19  19   1        1.15      -41.89     89.19 o 
 -18  19   1       88.70       46.45     61.72 o 
 -17  19   1      198.91      188.03    197.15 o 
 -16  19   1       23.41       62.78    122.17 o 
 -15  19   1       38.69       73.92     85.69 o 
 -14  19   1       26.92       72.86    133.41 o 
 -13  19   1      233.36      183.04    148.90 o 
 -12  19   1      109.76       53.77     69.15 o 
 -11  19   1       69.28       14.53     80.28 o 
 -10  19   1       70.98       -0.32     36.59 o 
  -9  19   1      229.14      317.62    130.44 o 
  -8  19   1      428.90      371.82    140.62 o 
  -7  19   1      899.70      822.96    149.32 o 
  -6  19   1       18.13       59.71     85.80 o 
  -5  19   1      210.29      328.65    132.67 o 
  -4  19   1       36.11      168.83    132.35 o 
  -3  19   1      367.24      434.28    155.37 o 
  -2  19   1      113.78      134.90    174.67 o 
  -1  19   1      320.70      456.44    173.82 o 
   0  19   1      159.52      230.03    147.20 o 
   1  19   1      151.05      327.17    171.48 o 
 -19  20   1       38.15       46.66    104.67 o 
 -18  20   1       57.98       10.07    156.96 o 
 -17  20   1        9.33       76.68    143.17 o 
 -16  20   1      129.38       65.96    127.05 o 
 -15  20   1       22.75      -29.16    159.93 o 
 -14  20   1        2.29      -13.04     41.25 o 
 -13  20   1       37.43       64.16    136.91 o 
 -12  20   1       14.71      -37.65    127.69 o 
 -11  20   1        6.76      -19.51    102.02 o 
 -10  20   1       42.76       28.95    142.00 o 
  -9  20   1      145.05       73.60    147.52 o 
  -8  20   1      207.11      245.51    179.76 o 
  -7  20   1      299.71      160.67    136.81 o 
  -6  20   1      125.02       71.69     83.14 o 
  -5  20   1        5.89     -122.70    135.85 o 
  -4  20   1       27.22       31.07    168.94 o 
  -3  20   1       31.33      115.70    153.35 o 
  -2  20   1        8.96        0.95    142.11 o 
  -1  20   1      139.36      235.22    232.46 o 
 -18  21   1       84.39      167.24    184.53 o 
 -17  21   1       76.47       73.60    138.50 o 
 -16  21   1       13.48      -31.39    137.44 o 
 -15  21   1      201.68      202.77    146.77 o 
 -14  21   1      200.16      140.09    148.26 o 
 -13  21   1      110.17      102.87     80.60 o 
 -12  21   1       32.09      -48.57    132.56 o 
 -11  21   1        2.28       25.13    126.31 o 
 -10  21   1        0.89      -21.63    100.22 o 
  -9  21   1      115.00       11.45     47.19 o 
  -8  21   1       35.81      -23.54    174.88 o 
  -7  21   1       18.45      -61.62    118.88 o 
  -6  21   1       26.74      -31.60     59.81 o 
  -5  21   1        2.13      -45.18     66.60 o 
  -4  21   1       71.93       74.34    139.99 o 
  -3  21   1       85.44      118.67    167.45 o 
 -16  22   1       93.73       20.79     38.92 o 
 -15  22   1       37.17       -6.36    183.68 o 
 -14  22   1      147.93       10.82     26.72 o 
 -13  22   1       59.45       95.55    123.66 o 
 -12  22   1       18.27        3.61     86.22 o 
 -11  22   1       39.92      -80.70    120.79 o 
 -10  22   1        2.08       53.77    111.25 o 
  -9  22   1        4.20      -90.67    120.26 o 
  -8  22   1       65.25      -19.62     81.02 o 
  -7  22   1        2.29     -118.57    186.54 o 
  -6  22   1        4.86      -79.22    113.79 o 
 -12  23   1        3.16      -37.54     51.75 o 
 -11  23   1       29.92       -9.33     81.55 o 
   0   0   2        8.37        1.38     10.92 o 
  -1   1   2    18867.85    18841.38    122.81 o 
   0   1   2     3197.01     3356.63     32.98 o 
   1   1   2    10613.05    11184.38    145.93 o 
  -3   2   2    93279.89    94323.34    310.73 o 
  -2   2   2     7561.14     7948.54     57.16 o 
  -1   2   2     8439.87     8931.10     54.83 o 
   0   2   2    53718.72    54271.50    208.50 o 
   1   2   2    21336.40    23310.06    175.51 o 
   2   2   2      638.64      605.55     33.62 o 
  -5   3   2      684.69      562.81     39.77 o 
  -4   3   2     1819.80     1812.84     44.33 o 
  -3   3   2   156478.88   158753.28    359.09 o 
  -2   3   2   191345.45   193762.70   1549.09 o 
  -1   3   2    58568.11    60448.78    212.00 o 
   0   3   2    40271.00    43914.01    445.95 o 
   1   3   2     9500.57     9112.98    154.94 o 
   2   3   2      202.72      228.96     31.29 o 
   3   3   2      976.74      988.61     35.85 o 
  -7   4   2     3656.02     3691.43     81.87 o 
  -6   4   2     2039.49     1997.69     52.07 o 
  -5   4   2     4519.14     4649.92     59.07 o 
  -4   4   2    29881.76    29579.28    121.64 o 
  -3   4   2     1345.42     1429.78     69.57 o 
  -2   4   2      183.02      193.44     31.29 o 
  -1   4   2    21328.19    20630.04    121.64 o 
   0   4   2     3809.98     4006.19     49.21 o 
   1   4   2    25564.30    24617.57    228.65 o 
   2   4   2     3488.10     3480.71     85.37 o 
   3   4   2     2668.48     2848.64    134.26 o 
   4   4   2     6457.07     6301.03     90.25 o 
  -9   5   2    20525.15    19768.69    186.86 o 
  -8   5   2     1315.36     1468.92     81.98 o 
  -7   5   2    15076.36    15521.98    230.13 o 
  -6   5   2    46149.88    46207.37    301.72 o 
  -5   5   2     6272.59     6411.86     68.40 o 
  -4   5   2    12473.38    12807.38     82.83 o 
  -3   5   2      388.99      427.07     26.09 o 
  -2   5   2      828.91      783.08     33.51 o 
  -1   5   2     6511.86     6596.60    221.22 o 
   0   5   2    27229.69    26904.24    108.60 o 
   1   5   2     7349.33     8302.33    257.07 o 
   2   5   2     7470.12     8054.06    201.82 o 
   3   5   2    10645.62    10596.85    323.46 o 
   4   5   2     6103.51     5872.37     90.78 o 
   5   5   2    11304.44    11375.16    140.31 o 
 -11   6   2    15231.18    15226.94    147.52 o 
 -10   6   2     1156.16     1325.43     63.95 o 
  -9   6   2     7231.74     7471.10    286.23 o 
  -8   6   2    26706.99    26026.99    163.64 o 
  -7   6   2     1372.80     1574.22    149.96 o 
  -6   6   2   114832.70   117796.40    279.66 o 
  -5   6   2    84580.20    86228.55    423.25 o 
  -4   6   2      839.47      818.19     30.33 o 
  -3   6   2     2833.45     2808.45     50.06 o 
  -2   6   2    12175.43    12710.77     94.17 o 
  -1   6   2    30323.93    31522.24    142.74 o 
   0   6   2     8397.98    10267.35     97.57 o 
   1   6   2    11333.00    11198.37     91.20 o 
   2   6   2     5746.21     5796.65     67.87 o 
   3   6   2     2694.81     2823.40    156.11 o 
   4   6   2    33835.26    33135.28    199.16 o 
   5   6   2     7649.87     7386.89    107.54 o 
   6   6   2      323.29      270.54     78.05 o 
 -13   7   2    11831.32    11753.34    144.87 o 
 -12   7   2     2490.60     2458.69     77.63 o 
 -11   7   2     1044.31     1095.83     71.16 o 
 -10   7   2     9834.49     9077.67    120.47 o 
  -9   7   2     5400.92     5061.08     86.86 o 
  -8   7   2     3891.01     3915.62     77.21 o 
  -7   7   2    26290.46    26480.78    152.40 o 
  -6   7   2      571.90      622.31     42.21 o 
  -5   7   2    36039.16    38256.92    157.27 o 
  -4   7   2    13048.84    13466.60     87.81 o 
  -3   7   2    11155.52    11352.36     95.45 o 
  -2   7   2    24230.67    25167.23    139.46 o 
  -1   7   2    15605.11    15719.97    100.01 o 
   0   7   2     4857.47     5202.45    101.92 o 
   1   7   2     1716.57     1753.56     45.50 o 
   2   7   2    11192.42    10564.50     89.61 o 
   3   7   2     3316.37     3322.90     75.61 o 
   4   7   2      765.23      814.58     66.49 o 
   5   7   2    17370.36    17260.05    223.03 o 
   6   7   2     2002.75     2045.20     82.83 o 
   7   7   2     2329.30     2271.94     87.81 o 
 -15   8   2     6080.63     6008.54    120.69 o 
 -14   8   2     2718.17     2690.94     92.58 o 
 -13   8   2      376.17      334.06     83.04 o 
 -12   8   2     8810.55     8303.71    136.59 o 
 -11   8   2     1115.66     1171.87     61.72 o 
 -10   8   2     3064.83     2986.83     74.55 o 
  -9   8   2    12585.50    11370.07    157.06 o 
  -8   8   2     1803.08     1790.89     69.99 o 
  -7   8   2     2547.00     2577.68     51.65 o 
  -6   8   2    28819.50    29130.47    150.17 o 
  -5   8   2     5420.45     5366.19     60.77 o 
  -4   8   2     3601.27     3554.84     69.57 o 
  -3   8   2    31946.90    32148.47    343.29 o 
  -2   8   2     7584.41     7732.83     90.36 o 
  -1   8   2      795.06      907.59     41.68 o 
   0   8   2    10890.06    10490.69     90.46 o 
   1   8   2     3038.57     2951.51     51.43 o 
   2   8   2      481.84      477.44     39.66 o 
   3   8   2     7168.41     7024.83    172.02 o 
   4   8   2     1614.87     1572.21     73.28 o 
   5   8   2     3002.79     2988.42     85.69 o 
   6   8   2     5629.38     5677.45    111.14 o 
   7   8   2      736.63      715.32    100.64 o 
   8   8   2      672.59      560.59    106.79 o 
 -17   9   2     4963.75     5008.16    124.40 o 
 -16   9   2     1699.85     1515.47    110.72 o 
 -15   9   2      641.03      795.60    101.49 o 
 -14   9   2    16028.76    15960.18    202.45 o 
 -13   9   2     4441.31     4489.47    110.51 o 
 -12   9   2      664.43      565.04     72.65 o 
 -11   9   2     8868.42     8627.80    116.13 o 
 -10   9   2      876.21      849.89     52.07 o 
  -9   9   2      540.13      617.22     46.77 o 
  -8   9   2     8381.64     8066.47    167.67 o 
  -7   9   2     8201.50     8208.58     68.83 o 
  -6   9   2     2070.32     1980.19     60.13 o 
  -5   9   2    22813.12    22126.32    117.93 o 
  -4   9   2     3286.35     3796.95    143.91 o 
  -3   9   2    10533.17    10309.98    123.87 o 
  -2   9   2     9434.08     9187.11     73.92 o 
  -1   9   2     2463.93     2371.41     60.98 o 
   0   9   2     1591.83     1722.17     45.92 o 
   1   9   2     2316.51     2096.95     46.13 o 
   2   9   2      789.25      718.28     34.89 o 
   3   9   2     2433.16     2395.49     79.75 o 
   4   9   2    13122.64    12973.03    146.88 o 
   5   9   2     1520.59     1519.08     87.28 o 
   6   9   2      753.55      701.32    100.32 o 
   7   9   2     5169.72     4854.92    138.82 o 
   8   9   2     1133.32     1179.08    114.54 o 
   9   9   2      363.93      192.70    157.17 o 
 -19  10   2     2509.70     2535.79    138.72 o 
 -18  10   2      663.35      666.53    135.00 o 
 -17  10   2      988.95      936.43    123.66 o 
 -16  10   2     6566.85     6449.61    131.08 o 
 -15  10   2     3248.59     2950.13    101.28 o 
 -14  10   2      171.29      136.49     86.75 o 
 -13  10   2    12871.61    12844.18    142.00 o 
 -12  10   2     3713.13     3821.03     84.20 o 
 -11  10   2     2335.54     2400.15     95.45 o 
 -10  10   2     5317.28     5300.86    116.23 o 
  -9  10   2     2113.56     2101.72     49.42 o 
  -8  10   2      851.05      847.77     42.00 o 
  -7  10   2    22750.00    21559.05    153.46 o 
  -6  10   2     2798.01     2920.65     51.33 o 
  -5  10   2     4463.85     4495.83     62.78 o 
  -4  10   2    29640.47    29936.67    161.09 o 
  -3  10   2     3442.19     3549.53     64.69 o 
  -2  10   2     1679.82     1608.90     42.10 o 
  -1  10   2     4654.66     4436.87     64.90 o 
   0  10   2     1403.01     1439.86     50.90 o 
   1  10   2     2008.04     2195.79     51.54 o 
   2  10   2    14109.33    13722.07    141.47 o 
   3  10   2     3192.51     3017.05     85.27 o 
   4  10   2     1988.60     1940.95     88.45 o 
   5  10   2     8313.00     8074.21    131.08 o 
   6  10   2     1219.17     1177.49    108.49 o 
   7  10   2       45.67       97.67    105.41 o 
   8  10   2     1667.98     1729.27    124.08 o 
   9  10   2      277.26      342.55    157.06 o 
  10  10   2      161.23      146.24    137.34 o 
 -21  11   2     2468.19     2535.05    171.17 o 
 -20  11   2      549.95      471.50    151.55 o 
 -19  11   2      282.34      270.85    129.91 o 
 -18  11   2     3242.32     3393.64    131.72 o 
 -17  11   2      994.25      970.69    123.97 o 
 -16  11   2      774.30      605.02    117.93 o 
 -15  11   2     7280.37     7022.29    134.58 o 
 -14  11   2     1823.68     1766.71     93.86 o 
 -13  11   2       20.85      113.16     66.81 o 
 -12  11   2     8549.68     8953.06    122.60 o 
 -11  11   2     1536.58     1532.76     60.98 o 
 -10  11   2     1033.49     1117.25     53.87 o 
  -9  11   2    10478.45    10693.25    124.72 o 
  -8  11   2     3533.88     3454.83     48.89 o 
  -7  11   2     1395.70     1200.08     46.56 o 
  -6  11   2     7463.21     7296.43     76.46 o 
  -5  11   2     3627.35     3527.16     59.49 o 
  -4  11   2     3208.32     3429.70     77.74 o 
  -3  11   2    16394.06    16102.92    128.53 o 
  -2  11   2     1072.90     1085.33     46.77 o 
  -1  11   2     1665.11     1642.84     56.95 o 
   0  11   2    17136.65    18000.82    193.97 o 
   1  11   2     3419.00     3336.69     78.80 o 
   2  11   2     2683.58     2555.73     77.63 o 
   3  11   2    12236.19    11644.74    144.97 o 
   4  11   2     1780.06     1661.19     97.36 o 
   5  11   2      368.00      404.69    109.44 o 
   6  11   2     1087.89     1043.65    116.44 o 
   7  11   2      302.88      282.10    108.70 o 
   8  11   2      120.54      104.78    130.76 o 
   9  11   2     1082.94     1092.96    152.40 o 
  10  11   2      202.73      382.74    214.12 o 
  11  11   2      157.35      310.62    234.37 o 
 -22  12   2      655.69      779.05    184.42 o 
 -21  12   2      638.33      661.97    169.15 o 
 -20  12   2     2709.03     2562.41    161.20 o 
 -19  12   2      270.89      228.43     90.78 o 
 -18  12   2      893.57      865.38    135.00 o 
 -17  12   2     7153.18     7397.18    222.28 o 
 -16  12   2     1274.89     1108.66    117.72 o 
 -15  12   2     1586.88     1559.80    104.25 o 
 -14  12   2     4447.06     4496.36    107.85 o 
 -13  12   2     2954.26     3205.93    135.85 o 
 -12  12   2      398.89      388.25     78.80 o 
 -11  12   2     7719.15     7707.91    185.70 o 
 -10  12   2     3345.00     3438.50     60.66 o 
  -9  12   2      373.86      330.56     48.68 o 
  -8  12   2    11289.67    11087.76    110.40 o 
  -7  12   2     2277.50     2228.67     51.22 o 
  -6  12   2      104.07       87.28     53.03 o 
  -5  12   2    11534.21    12030.77    265.23 o 
  -4  12   2     2499.11     2514.47     58.43 o 
  -3  12   2     3393.67     3487.18     70.63 o 
  -2  12   2    11564.72    12345.21    114.01 o 
  -1  12   2     2382.59     2745.56     59.71 o 
   0  12   2     4187.20     4063.03     78.27 o 
   1  12   2    14874.49    14479.39    148.05 o 
   2  12   2     2308.52     2164.72     87.92 o 
   3  12   2     1240.42     1225.95     95.45 o 
   4  12   2     3689.07     3699.39    111.04 o 
   5  12   2      277.02      269.05    110.40 o 
   6  12   2       83.49       37.01     68.19 o 
   7  12   2     1259.90     1203.68    137.65 o 
   8  12   2      282.84      332.15    150.59 o 
   9  12   2      278.07      273.82    149.53 o 
  10  12   2     1261.28     1419.07    201.82 o 
 -22  13   2     2773.79     2845.04    208.18 o 
 -21  13   2      565.80      593.25    170.11 o 
 -20  13   2      827.13      916.28    165.65 o 
 -19  13   2     2575.18     2666.66    147.09 o 
 -18  13   2     1224.41     1183.96    140.52 o 
 -17  13   2      918.19      904.94    126.09 o 
 -16  13   2     8177.57     8366.70    187.50 o 
 -15  13   2     1450.59     1553.65     91.95 o 
 -14  13   2     1428.48     1434.24    103.61 o 
 -13  13   2     2778.20     2741.32     94.49 o 
 -12  13   2     2384.71     2450.53    114.64 o 
 -11  13   2       85.79      221.97     98.63 o 
 -10  13   2    10818.21    10941.83    136.59 o 
  -9  13   2     3124.36     3067.53     78.69 o 
  -8  13   2      880.60      854.24     69.68 o 
  -7  13   2    10680.31    10551.78    159.71 o 
  -6  13   2     1870.17     1945.72     59.49 o 
  -5  13   2     1361.78     1474.85     63.52 o 
  -4  13   2     6980.60     7363.14     89.72 o 
  -3  13   2     1005.98     1102.83     71.37 o 
  -2  13   2     4588.24     4791.29    129.06 o 
  -1  13   2    14483.32    14459.87    153.35 o 
   0  13   2     2064.80     1893.97     89.93 o 
   1  13   2     1228.80     1372.30     92.69 o 
   2  13   2     7249.63     7865.71    127.05 o 
   3  13   2      934.23      916.81    104.35 o 
   4  13   2       49.30      133.41    127.58 o 
   5  13   2      537.23      535.77    128.64 o 
   6  13   2      600.99      476.49    136.28 o 
   7  13   2       41.58        7.32    147.62 o 
   8  13   2     1349.88     1383.54    179.54 o 
   9  13   2      332.10      391.33    247.31 o 
 -22  14   2       89.67      167.67    175.83 o 
 -21  14   2     3038.06     3035.40    201.07 o 
 -20  14   2      656.16      528.03    193.23 o 
 -19  14   2      350.92      316.24    166.61 o 
 -18  14   2     5401.43     5577.02    163.21 o 
 -17  14   2     1422.11     1486.73    150.49 o 
 -16  14   2      685.56      628.67    144.34 o 
 -15  14   2     2619.93     2705.58    118.67 o 
 -14  14   2      873.19      783.72    121.85 o 
 -13  14   2     1993.43     1831.08    114.32 o 
 -12  14   2     1644.01     1657.16    121.00 o 
 -11  14   2     1236.31     1271.98    110.51 o 
 -10  14   2      614.36      706.09    103.51 o 
  -9  14   2    10922.14    10875.77    120.37 o 
  -8  14   2     1561.36     1632.98     76.14 o 
  -7  14   2     3368.92     3146.22     80.17 o 
  -6  14   2     6379.19     6412.92    101.49 o 
  -5  14   2      587.73      757.84     69.36 o 
  -4  14   2     2253.64     2323.48     73.71 o 
  -3  14   2     4827.71     4717.79     93.64 o 
  -2  14   2      774.49      825.61     92.79 o 
  -1  14   2     3253.25     3460.66    112.84 o 
   0  14   2     5383.87     5546.27    109.87 o 
   1  14   2     1395.03     1459.58    104.88 o 
   2  14   2      466.05      573.63    132.35 o 
   3  14   2     3090.98     2927.65    125.46 o 
   4  14   2      488.47      623.79    135.11 o 
   5  14   2       45.23        8.06    128.43 o 
   6  14   2     2522.98     2519.99    200.01 o 
   7  14   2      658.61      743.31    222.92 o 
   8  14   2      266.74      274.46    186.54 o 
 -22  15   2      565.77      433.01    216.24 o 
 -21  15   2      108.68      -75.51    111.67 o 
 -20  15   2     3438.64     3453.77    189.41 o 
 -19  15   2     1032.64      822.75    181.56 o 
 -18  15   2      766.73      730.91    164.59 o 
 -17  15   2     3444.16     3614.44    153.77 o 
 -16  15   2      174.80      175.51    120.47 o 
 -15  15   2      623.17      703.44    121.85 o 
 -14  15   2      910.42      997.31    128.75 o 
 -13  15   2      511.23      590.92    125.56 o 
 -12  15   2     1076.31     1039.41    118.25 o 
 -11  15   2     2980.28     2808.66    123.97 o 
 -10  15   2     1156.57     1174.84    113.05 o 
  -9  15   2     2563.40     2620.10    118.14 o 
  -8  15   2     7581.35     7397.92    108.81 o 
  -7  15   2      970.29      993.91     87.92 o 
  -6  15   2     1384.70     1255.54     85.69 o 
  -5  15   2     4799.27     4657.98    103.19 o 
  -4  15   2      446.96      485.50     97.36 o 
  -3  15   2     1849.01     1843.06     91.73 o 
  -2  15   2     3125.95     3284.72    103.72 o 
  -1  15   2      455.95      518.27    108.91 o 
   0  15   2      283.36      298.11    116.44 o 
   1  15   2     6865.72     6988.46    145.61 o 
   2  15   2     1560.99     1650.48    139.56 o 
   3  15   2      292.96      396.63    161.83 o 
   4  15   2     2611.46     2875.15    181.45 o 
   5  15   2      947.38      971.85    185.06 o 
   6  15   2       75.53       39.35     82.51 o 
   7  15   2     2318.39     2628.90    192.91 o 
 -22  16   2     1587.72     1600.84    238.72 o 
 -21  16   2      672.72      754.77    226.00 o 
 -20  16   2      108.35       -4.24     35.85 o 
 -19  16   2     3532.77     3695.89    182.30 o 
 -18  16   2      264.11      328.44    188.13 o 
 -17  16   2     2663.80     2976.65    153.67 o 
 -16  16   2     1708.70     1728.42    145.40 o 
 -15  16   2       95.62       58.75     61.09 o 
 -14  16   2     1253.26     1313.02    135.75 o 
 -13  16   2     3254.42     3167.11    157.80 o 
 -12  16   2     1555.10     1544.21    120.37 o 
 -11  16   2      252.09      179.12    111.46 o 
 -10  16   2     6318.42     5963.37    135.53 o 
  -9  16   2     1546.84     1617.60    105.52 o 
  -8  16   2      165.03       95.87     91.31 o 
  -7  16   2     7836.57     7928.28    118.67 o 
  -6  16   2     1073.06     1106.64     94.70 o 
  -5  16   2     1373.28     1295.73    105.31 o 
  -4  16   2     2062.74     2123.15    111.14 o 
  -3  16   2      465.74      591.77    110.51 o 
  -2  16   2      125.74       90.89     64.90 o 
  -1  16   2     3984.63     3943.62    122.70 o 
   0  16   2     2316.04     2398.67    138.29 o 
   1  16   2      423.70      414.24    141.79 o 
   2  16   2     4982.39     5213.48    179.65 o 
   3  16   2      951.53     1133.90    184.32 o 
   4  16   2       97.37       64.05     66.71 o 
   5  16   2     2529.89     2578.42    200.22 o 
   6  16   2      465.41      524.53    207.97 o 
 -21  17   2     1796.97     1787.92    228.54 o 
 -20  17   2      718.76      577.98    193.86 o 
 -19  17   2      195.68      157.59    134.69 o 
 -18  17   2     2656.80     2718.52    177.74 o 
 -17  17   2      124.98      139.46    181.45 o 
 -16  17   2     2497.21     2356.88    161.83 o 
 -15  17   2     3676.57     3870.45    137.55 o 
 -14  17   2      762.75      837.80    145.93 o 
 -13  17   2      526.14      563.03    134.37 o 
 -12  17   2     8671.29     8536.81    164.80 o 
 -11  17   2     2102.20     2066.62    124.40 o 
 -10  17   2      742.93      780.75    128.22 o 
  -9  17   2     7671.23     7625.72    136.91 o 
  -8  17   2     3250.96     3207.52    113.58 o 
  -7  17   2       16.75       55.78     82.51 o 
  -6  17   2     1917.60     1917.19    118.35 o 
  -5  17   2      255.20      241.48    126.31 o 
  -4  17   2       13.09       26.19    112.31 o 
  -3  17   2     2594.53     2587.23    126.52 o 
  -2  17   2     1797.09     1774.87    132.03 o 
  -1  17   2      449.02      595.69    165.97 o 
   0  17   2     4295.53     4434.85    289.84 o 
   1  17   2      679.26      762.19    204.25 o 
   2  17   2      562.59      441.49    218.25 o 
   3  17   2     2883.84     2997.11    216.77 o 
   4  17   2      497.46      591.45    205.95 o 
 -21  18   2       59.59      -19.20     59.71 o 
 -20  18   2     1985.52     1932.36    219.63 o 
 -19  18   2      789.05      670.99    190.57 o 
 -18  18   2      284.63      184.32    138.50 o 
 -17  18   2     2507.62     2516.49    170.95 o 
 -16  18   2      187.99      244.66    188.24 o 
 -15  18   2     1748.26     1818.25    141.90 o 
 -14  18   2     5627.63     5559.52    178.06 o 
 -13  18   2     1242.13     1304.96    153.14 o 
 -12  18   2     1125.79     1205.17    143.38 o 
 -11  18   2     5885.63     5856.79    148.47 o 
 -10  18   2     1443.68     1493.94    134.90 o 
  -9  18   2       94.06        7.74     76.57 o 
  -8  18   2     2550.14     2672.70    123.34 o 
  -7  18   2      382.84      293.23    138.18 o 
  -6  18   2       22.62      -44.75     95.55 o 
  -5  18   2     1360.32     1541.98    135.75 o 
  -4  18   2     1024.60     1213.12    136.17 o 
  -3  18   2      127.97      224.72    145.29 o 
  -2  18   2     3468.97     3510.93    191.00 o 
  -1  18   2      723.54      864.42    190.47 o 
   0  18   2      396.00      560.59    227.69 o 
   1  18   2     2568.51     2838.14    250.17 o 
   2  18   2      592.20      656.35    250.81 o 
   3  18   2      208.03      226.21    215.07 o 
 -20  19   2       45.11       62.46     97.57 o 
 -19  19   2     2067.85     2346.28    215.07 o 
 -18  19   2      766.49     1027.11    201.07 o 
 -17  19   2      266.31      326.85    157.27 o 
 -16  19   2     2301.72     2571.11    176.36 o 
 -15  19   2      391.74      479.67    153.99 o 
 -14  19   2      832.31      732.50    144.87 o 
 -13  19   2     4160.41     4278.85    162.05 o 
 -12  19   2      502.59      516.36    149.32 o 
 -11  19   2      512.27      446.05    155.37 o 
 -10  19   2     2836.23     2613.21    150.06 o 
  -9  19   2      569.47      535.13    144.23 o 
  -8  19   2      118.91      162.47    169.79 o 
  -7  19   2     1913.35     1640.51    153.35 o 
  -6  19   2      770.89      668.87    151.55 o 
  -5  19   2       55.89       58.54     98.63 o 
  -4  19   2     2097.43     2131.84    167.88 o 
  -3  19   2      774.16      809.91    200.44 o 
  -2  19   2      184.33      195.88    231.93 o 
  -1  19   2     2161.49     2068.00    220.48 o 
   0  19   2      630.70      751.90    221.43 o 
   1  19   2       96.41       78.69     85.69 o 
 -19  20   2       21.40      -11.24    139.56 o 
 -18  20   2     2156.13     2333.55    208.07 o 
 -17  20   2      512.98      549.56    196.09 o 
 -16  20   2      242.58      321.97    191.53 o 
 -15  20   2     2341.83     2388.27    182.83 o 
 -14  20   2      738.06      732.39    162.89 o 
 -13  20   2      338.49      421.55    142.32 o 
 -12  20   2     3310.67     3391.52    168.62 o 
 -11  20   2      669.98      715.21    159.71 o 
 -10  20   2      476.35      513.82    176.58 o 
  -9  20   2     3270.05     3545.72    298.43 o 
  -8  20   2      778.94      827.09    159.08 o 
  -7  20   2       70.95      164.49    170.53 o 
  -6  20   2     1692.16     1749.85    173.92 o 
  -5  20   2      732.20      665.37    191.95 o 
  -4  20   2       46.10       31.92    319.74 o 
  -3  20   2     2227.78     2248.60    266.82 o 
  -2  20   2      423.46      434.17    240.84 o 
  -1  20   2      126.62       16.76     66.81 o 
 -18  21   2       41.06      142.43    212.63 o 
 -17  21   2     1469.83     1673.28    241.37 o 
 -16  21   2      518.54      691.03    188.56 o 
 -15  21   2       34.45      -45.39    113.26 o 
 -14  21   2     2642.86     2660.93    173.92 o 
 -13  21   2      836.70      869.41    164.17 o 
 -12  21   2      392.07      426.64    164.80 o 
 -11  21   2     3854.76     3772.77    207.75 o 
 -10  21   2      567.88      555.60    213.48 o 
  -9  21   2      437.85      562.18    200.97 o 
  -8  21   2     2342.03     2151.78    210.09 o 
  -7  21   2      646.88      603.54    213.06 o 
  -6  21   2       18.68      -49.74    140.52 o 
  -5  21   2     2017.53     2095.47    256.22 o 
  -4  21   2      448.91      394.72    216.87 o 
  -3  21   2      422.43      614.67    259.61 o 
 -16  22   2     1555.91     1418.33    221.97 o 
 -15  22   2      553.60      601.84    250.39 o 
 -14  22   2       76.05      -19.41    108.28 o 
 -13  22   2     2207.97     2276.50    208.60 o 
 -12  22   2      634.97      713.30    196.94 o 
 -11  22   2      258.08      234.37    167.99 o 
 -10  22   2     2091.74     2345.53    206.38 o 
  -9  22   2      400.50      399.28    213.48 o 
  -8  22   2      140.99      159.50    108.28 o 
  -7  22   2     1578.53     1737.01    209.77 o 
  -6  22   2      403.32      400.24    245.93 o 
   0   0   3        0.08       -0.85     35.63 o 
  -1   1   3      220.91      246.46     27.04 o 
   0   1   3     1631.81     1596.81     32.24 o 
   1   1   3      526.86      459.94     22.69 o 
  -3   2   3     1318.44     1309.84     32.35 o 
  -2   2   3     8682.09     8462.36     67.34 o 
  -1   2   3     1889.87     1814.64     43.69 o 
   0   2   3      315.90      364.82     26.41 o 
   1   2   3     3440.87     3159.05     44.97 o 
   2   2   3    10579.04    11069.20     98.63 o 
  -5   3   3     1176.23     1273.25     48.04 o 
  -4   3   3       81.31       76.99     24.07 o 
  -3   3   3        8.86        4.88     17.50 o 
  -2   3   3      460.25      402.78     25.56 o 
  -1   3   3     6539.86     6439.54     49.21 o 
   0   3   3       15.18       20.04     16.01 o 
   1   3   3     3346.20     3371.79     42.31 o 
   2   3   3     2422.49     2544.06     46.87 o 
   3   3   3     4117.84     4196.13     76.78 o 
  -7   4   3     2790.46     2905.06     82.72 o 
  -6   4   3    13133.53    12767.51    156.74 o 
  -5   4   3     1007.07      959.76     31.50 o 
  -4   4   3     2134.06     2182.43     47.30 o 
  -3   4   3       24.60       32.24     18.67 o 
  -2   4   3     4203.28     4561.05    114.01 o 
  -1   4   3     1190.96     1182.68     35.74 o 
   0   4   3     8310.77     8297.24     72.43 o 
   1   4   3     1269.75     1321.19     40.51 o 
   2   4   3     2085.20     2134.92     65.54 o 
   3   4   3     8194.24     8231.80     85.16 o 
   4   4   3      147.99      182.62     57.80 o 
  -9   5   3       16.29        7.11     26.19 o 
  -8   5   3     2021.66     2009.56     89.19 o 
  -7   5   3     1155.32     1108.77     53.66 o 
  -6   5   3     1446.32     1453.01     57.48 o 
  -5   5   3     5486.08     5609.26    109.98 o 
  -4   5   3     2385.23     2464.84     40.83 o 
  -3   5   3      423.44      423.25     34.68 o 
  -2   5   3     6533.27     6480.58     65.96 o 
  -1   5   3      622.35      682.44     38.50 o 
   0   5   3      626.83      677.88     39.77 o 
   1   5   3     1605.88     1619.93     47.72 o 
   2   5   3     1017.42     1020.11     45.71 o 
   3   5   3      496.03      501.52     48.47 o 
   4   5   3     3748.36     3850.83    131.19 o 
   5   5   3      669.55      672.05     68.40 o 
 -11   6   3      827.66      813.84     70.84 o 
 -10   6   3      962.26      907.37     68.72 o 
  -9   6   3      147.25      249.22     65.86 o 
  -8   6   3      740.40      835.58     64.80 o 
  -7   6   3     4295.59     4185.42     94.49 o 
  -6   6   3       10.56      117.40     42.42 o 
  -5   6   3      962.39     1054.68     38.18 o 
  -4   6   3     9166.05     9103.33     91.95 o 
  -3   6   3    10983.79    11433.38     95.34 o 
  -2   6   3     8703.26     8715.61     95.66 o 
  -1   6   3     2254.38     2201.09     53.56 o 
   0   6   3     3180.98     3104.23     52.92 o 
   1   6   3     3109.37     3272.00     56.00 o 
   2   6   3    13786.66    13174.43    128.75 o 
   3   6   3      915.06      917.56     50.27 o 
   4   6   3       88.52        7.11     20.15 o 
   5   6   3      386.48      346.36     75.40 o 
   6   6   3     1433.63     1394.79     75.93 o 
 -13   7   3      751.22      617.96     83.14 o 
 -12   7   3      385.83      329.61     84.20 o 
 -11   7   3      130.19      139.99     67.55 o 
 -10   7   3       15.63      -50.69     50.69 o 
  -9   7   3     3282.16     2899.02     96.61 o 
  -8   7   3     1460.42     1386.09     88.76 o 
  -7   7   3     2209.45     2283.07     59.81 o 
  -6   7   3    10014.33     9840.71    108.81 o 
  -5   7   3      567.40      561.86     39.77 o 
  -4   7   3     4474.25     4312.57     69.89 o 
  -3   7   3     7467.15     7330.79     89.08 o 
  -2   7   3     3897.13     4202.39    121.75 o 
  -1   7   3     3741.03     3878.61     58.54 o 
   0   7   3     1543.88     1431.06     45.18 o 
   1   7   3      807.26      866.65     44.75 o 
   2   7   3      205.21      264.07     45.60 o 
   3   7   3      561.59      415.40     56.10 o 
   4   7   3      260.42      290.16     69.36 o 
   5   7   3     1406.44     1387.47     80.07 o 
   6   7   3      807.08      793.69     88.55 o 
   7   7   3      127.70       71.37     83.04 o 
 -15   8   3       55.09       83.67     78.58 o 
 -14   8   3     5229.36     4993.21    110.51 o 
 -13   8   3      197.27      158.65     81.13 o 
 -12   8   3      219.80      284.01     80.28 o 
 -11   8   3     5871.11     5747.13    103.19 o 
 -10   8   3      141.18       74.55     56.00 o 
  -9   8   3      350.41      258.02     66.18 o 
  -8   8   3      355.62      339.26     59.60 o 
  -7   8   3      737.20      791.78     53.56 o 
  -6   8   3      208.39      287.08     40.09 o 
  -5   8   3     8093.79     7810.46     98.84 o 
  -4   8   3      175.10      192.38     56.63 o 
  -3   8   3      187.91      137.65     46.77 o 
  -2   8   3     3291.96     3210.28     93.54 o 
  -1   8   3     2648.34     2540.03     71.16 o 
   0   8   3     1542.24     1494.26     45.81 o 
   1   8   3     1288.88     1377.82     47.72 o 
   2   8   3      827.28      805.78     50.80 o 
   3   8   3      428.59      468.32     53.34 o 
   4   8   3     3892.64     3719.43    118.14 o 
   5   8   3     1001.97     1035.59     84.10 o 
   6   8   3      126.49      102.13     63.74 o 
   7   8   3     1126.36      886.38    105.31 o 
   8   8   3      134.13       69.36     45.07 o 
 -17   9   3       72.68       59.07     45.81 o 
 -16   9   3      584.89      518.17    116.66 o 
 -15   9   3      389.65      348.17    118.99 o 
 -14   9   3      381.61      425.05     91.73 o 
 -13   9   3     2068.77     1849.43     85.69 o 
 -12   9   3       28.37      -24.92     62.25 o 
 -11   9   3      600.04      601.20     76.68 o 
 -10   9   3      718.61      637.05     70.10 o 
  -9   9   3      797.53      597.60     64.59 o 
  -8   9   3      428.75      366.83     56.42 o 
  -7   9   3    10641.81    10670.88     91.73 o 
  -6   9   3      489.47      504.59     34.78 o 
  -5   9   3       29.68       56.63     22.69 o 
  -4   9   3     4750.28     4662.86     83.14 o 
  -3   9   3     1712.76     1750.91     57.80 o 
  -2   9   3      575.37      616.69     40.94 o 
  -1   9   3     5380.06     5476.06     94.07 o 
   0   9   3      566.11      476.70     50.48 o 
   1   9   3     1022.81     1046.73     52.81 o 
   2   9   3     1922.19     1962.27     53.34 o 
   3   9   3        3.38       24.18     39.03 o 
   4   9   3      420.81      470.23     81.87 o 
   5   9   3      201.08      300.02    108.17 o 
   6   9   3       83.49       33.41     62.36 o 
   7   9   3       30.70       33.62     38.81 o 
   8   9   3      607.00      585.93    128.11 o 
   9   9   3      152.17      137.76    149.53 o 
 -19  10   3      153.31      100.43    123.02 o 
 -18  10   3      896.13      879.48    139.88 o 
 -17  10   3      135.57      175.30     96.82 o 
 -16  10   3     1085.94      931.77    117.19 o 
 -15  10   3     1896.44     1872.97    106.16 o 
 -14  10   3      225.29      130.55     73.07 o 
 -13  10   3      194.89       52.92     57.27 o 
 -12  10   3     5875.43     5729.63    111.78 o 
 -11  10   3      146.48      171.48     84.20 o 
 -10  10   3      473.63      472.46     72.75 o 
  -9  10   3     3013.25     2882.79     68.62 o 
  -8  10   3      522.20      511.38     52.81 o 
  -7  10   3        7.89       24.39     29.69 o 
  -6  10   3      271.09      283.90     42.31 o 
  -5  10   3     1172.19     1105.27     52.39 o 
  -4  10   3      223.69      210.83     64.37 o 
  -3  10   3      194.41      142.96     66.18 o 
  -2  10   3     2010.63     1928.75     44.54 o 
  -1  10   3     2962.91     2840.05     60.24 o 
   0  10   3     4378.98     4192.52     67.24 o 
   1  10   3       11.92        4.03      8.91 o 
   2  10   3       51.46       52.71     71.16 o 
   3  10   3     1804.68     1627.78     76.89 o 
   4  10   3      114.71       81.02     39.24 o 
   5  10   3      315.37      313.17    113.26 o 
   6  10   3     2865.82     2943.03    107.01 o 
   7  10   3       79.12      -32.56     78.27 o 
   8  10   3      382.91      312.64    139.67 o 
   9  10   3      214.10       30.86     55.89 o 
  10  10   3      303.53      303.41    172.55 o 
 -21  11   3      146.81       84.20     76.25 o 
 -20  11   3      911.37      852.97    163.64 o 
 -19  11   3       85.28        8.17     39.56 o 
 -18  11   3      188.29       20.04     32.24 o 
 -17  11   3      346.97      339.68    121.75 o 
 -16  11   3     1692.24     1683.46    116.13 o 
 -15  11   3     1216.81     1206.76    105.84 o 
 -14  11   3      641.68      652.32     99.79 o 
 -13  11   3      509.09      556.66     93.11 o 
 -12  11   3      461.13      449.13     99.79 o 
 -11  11   3     7705.56     7258.68    204.04 o 
 -10  11   3      190.79      198.95     89.61 o 
  -9  11   3      315.31      325.68     59.07 o 
  -8  11   3     3088.01     2888.62     91.95 o 
  -7  11   3      166.66      157.70     48.78 o 
  -6  11   3     2851.23     2836.87     62.25 o 
  -5  11   3      580.56      546.48     56.10 o 
  -4  11   3      303.79      190.89     62.78 o 
  -3  11   3      185.32      205.95     67.34 o 
  -2  11   3     3810.07     3700.66     73.49 o 
  -1  11   3       46.61       88.23     53.34 o 
   0  11   3      131.37      199.16     58.22 o 
   1  11   3      805.38      697.29     75.40 o 
   2  11   3      417.45      347.64     79.33 o 
   3  11   3       20.49       30.22     29.91 o 
   4  11   3      151.53      162.26     70.31 o 
   5  11   3       58.92       11.77     30.33 o 
   6  11   3      140.35       50.48     62.57 o 
   7  11   3      299.31      372.77    146.56 o 
   8  11   3      322.40      170.95     96.08 o 
   9  11   3      536.15      580.10    172.65 o 
  10  11   3      164.61       92.48    127.16 o 
  11  11   3        1.38     -191.00    191.00 o 
 -22  12   3       83.31      115.28    106.90 o 
 -21  12   3        3.02       97.36    208.18 o 
 -20  12   3      158.61      125.14    140.41 o 
 -19  12   3     3108.02     3113.24    152.18 o 
 -18  12   3      167.12      161.94    100.75 o 
 -17  12   3      396.81      377.65    116.87 o 
 -16  12   3      748.11      727.62    117.40 o 
 -15  12   3      456.55      358.14    112.10 o 
 -14  12   3      594.49      469.38     94.60 o 
 -13  12   3      126.27       34.47     96.08 o 
 -12  12   3      201.96      337.35    101.38 o 
 -11  12   3      111.03       57.59     50.48 o 
 -10  12   3     1846.06     1693.96    100.32 o 
  -9  12   3       81.23       42.63     38.50 o 
  -8  12   3       69.32       40.72     30.65 o 
  -7  12   3     1399.55     1381.21     56.00 o 
  -6  12   3      571.14      555.07     59.92 o 
  -5  12   3      362.07      344.24     60.45 o 
  -4  12   3     6820.45     6799.16     93.43 o 
  -3  12   3        1.06       -3.18     51.22 o 
  -2  12   3       17.49      -37.54     45.18 o 
  -1  12   3      216.07      163.96     84.42 o 
   0  12   3       24.67        1.48     41.04 o 
   1  12   3       56.93       44.44     90.67 o 
   2  12   3      540.09      497.59     81.02 o 
   3  12   3      790.03      785.73     99.48 o 
   4  12   3      898.11      949.79    103.72 o 
   5  12   3     1558.38     1360.96    109.55 o 
   6  12   3      281.88      226.00    120.37 o 
   7  12   3      168.07      266.19    125.25 o 
   8  12   3      166.42      188.45    153.88 o 
   9  12   3      131.62      189.09    138.18 o 
  10  12   3       33.83       80.81    146.46 o 
 -22  13   3       32.33      231.19    223.34 o 
 -21  13   3      249.21      261.63    242.43 o 
 -20  13   3        5.82     -104.14    112.84 o 
 -19  13   3      211.32      143.38    142.43 o 
 -18  13   3     2484.91     2337.05    158.65 o 
 -17  13   3       11.13       -7.11     53.13 o 
 -16  13   3       34.38      -31.29     43.80 o 
 -15  13   3      282.18      194.82    122.70 o 
 -14  13   3      600.37      498.76    119.10 o 
 -13  13   3     1046.84      944.81    118.25 o 
 -12  13   3      136.47       70.42     55.78 o 
 -11  13   3      369.12      342.55    103.29 o 
 -10  13   3      715.58      630.26     83.46 o 
  -9  13   3      589.44      435.23     86.86 o 
  -8  13   3      782.83      754.87     69.25 o 
  -7  13   3      630.63      567.69     62.99 o 
  -6  13   3     2186.55     2049.86     67.45 o 
  -5  13   3      446.24      442.66     67.87 o 
  -4  13   3      677.76      612.66     74.55 o 
  -3  13   3     1792.24     1693.00     78.48 o 
  -2  13   3      249.76      277.43     83.25 o 
  -1  13   3       18.48      -10.07     76.14 o 
   0  13   3     4463.52     4638.68    113.16 o 
   1  13   3        4.35       45.71     49.53 o 
   2  13   3     1194.76     1064.65    118.88 o 
   3  13   3      420.47      466.84    114.11 o 
   4  13   3      146.15      129.91     78.37 o 
   5  13   3       90.68       35.32     43.69 o 
   6  13   3      394.25      337.14    157.70 o 
   7  13   3      107.99      129.81    149.32 o 
   8  13   3      104.39      156.64    156.11 o 
   9  13   3      684.21      891.68    246.99 o 
 -22  14   3       11.56       80.81    199.59 o 
 -21  14   3       39.88      -69.36    127.47 o 
 -20  14   3      412.48      341.91    273.08 o 
 -19  14   3      168.51      236.07    186.76 o 
 -18  14   3      350.34      265.66    148.68 o 
 -17  14   3     1997.19     1424.16    162.26 o 
 -16  14   3      541.37      655.82    131.08 o 
 -15  14   3       67.33       86.22    106.79 o 
 -14  14   3       28.08       39.35     95.98 o 
 -13  14   3      454.46      458.67    115.07 o 
 -12  14   3      241.44      135.43    126.94 o 
 -11  14   3     2091.48     2092.71    103.51 o 
 -10  14   3      713.71      724.01     96.82 o 
  -9  14   3     1031.44      979.70     95.23 o 
  -8  14   3     1281.41     1288.20     87.92 o 
  -7  14   3      413.33      363.97     80.28 o 
  -6  14   3      186.95      199.80     66.81 o 
  -5  14   3       97.31      144.12     74.77 o 
  -4  14   3       45.96       89.30     53.87 o 
  -3  14   3       43.91       -6.36     66.07 o 
  -2  14   3     1383.93     1376.65     97.57 o 
  -1  14   3       11.28       20.26     50.69 o 
   0  14   3       85.02      162.36    113.37 o 
   1  14   3     2100.47     2135.98    124.82 o 
   2  14   3      209.79      124.29     68.62 o 
   3  14   3      239.44      319.32    134.37 o 
   4  14   3      270.96      220.16    105.63 o 
   5  14   3       19.02        9.54     48.78 o 
   6  14   3      184.40      170.64    144.12 o 
   7  14   3      952.65      985.00    210.51 o 
   8  14   3       35.65       68.83     61.62 o 
 -22  15   3      272.88      335.65    245.30 o 
 -21  15   3        0.80      -65.65     96.61 o 
 -20  15   3       95.30       28.42    140.84 o 
 -19  15   3       84.37      -91.10    169.36 o 
 -18  15   3       72.25      -87.81    164.06 o 
 -17  15   3       40.69      -17.18    198.95 o 
 -16  15   3     2057.24     2086.88    142.00 o 
 -15  15   3       20.98       70.63     86.43 o 
 -14  15   3      270.43      281.25    116.97 o 
 -13  15   3     1130.73     1136.13    135.53 o 
 -12  15   3      420.96      436.19    140.62 o 
 -11  15   3      369.13      260.78    121.11 o 
 -10  15   3     2595.52     2313.40    103.08 o 
  -9  15   3      108.81       46.34     58.96 o 
  -8  15   3       46.40       19.51     28.21 o 
  -7  15   3      270.47      175.09     66.49 o 
  -6  15   3      252.00      245.40     85.37 o 
  -5  15   3      649.30      689.01     93.64 o 
  -4  15   3      339.69      399.28     98.31 o 
  -3  15   3      338.05      387.51    109.87 o 
  -2  15   3      971.87     1008.97    112.41 o 
  -1  15   3     1714.33     1783.99    116.55 o 
   0  15   3        0.46       -3.82     25.03 o 
   1  15   3       37.92      102.76     90.78 o 
   2  15   3      637.34      631.32    150.27 o 
   3  15   3       95.52       93.86    131.40 o 
   4  15   3      224.73      248.27    135.11 o 
   5  15   3      361.61      499.50    190.47 o 
   6  15   3       14.89       44.12    130.02 o 
   7  15   3       20.01       27.57    137.23 o 
 -21  16   3       78.91        4.77    126.41 o 
 -20  16   3        0.15       -2.44     54.62 o 
 -19  16   3       81.06      -36.38     55.78 o 
 -18  16   3       21.77      -18.77     96.19 o 
 -17  16   3       66.01      -16.54    137.02 o 
 -16  16   3        0.21      -17.18    101.92 o 
 -15  16   3     2270.38     2298.45    156.00 o 
 -14  16   3      192.34      198.42    118.25 o 
 -13  16   3       16.48      -75.51     94.07 o 
 -12  16   3      435.96      386.34    126.63 o 
 -11  16   3      555.45      333.11    142.11 o 
 -10  16   3      343.49      317.20    125.14 o 
  -9  16   3     1964.80     1924.41    109.23 o 
  -8  16   3      395.63      328.33    105.63 o 
  -7  16   3       23.38       -1.17    124.29 o 
  -6  16   3     1125.56     1087.13    107.85 o 
  -5  16   3       96.20       51.65     37.54 o 
  -4  16   3      519.20      700.36    102.87 o 
  -3  16   3      228.88      215.60    123.87 o 
  -2  16   3      521.34      539.27    133.20 o 
  -1  16   3      110.38       24.50     45.92 o 
   0  16   3     1878.67     1987.93    136.91 o 
   1  16   3       55.95      -21.42    101.60 o 
   2  16   3      380.10      402.78    155.37 o 
   3  16   3      471.02      448.28    202.66 o 
   4  16   3       81.08       10.29     52.92 o 
   5  16   3       82.00       25.56    180.92 o 
 -21  17   3       27.98       -4.24     41.57 o 
 -20  17   3      115.48       36.48    195.13 o 
 -19  17   3       45.57      -95.23    122.60 o 
 -18  17   3       25.04       -5.51    134.47 o 
 -17  17   3      311.11      102.55     93.75 o 
 -16  17   3       30.06      133.31    200.86 o 
 -15  17   3      165.42      189.73    184.21 o 
 -14  17   3      557.01      474.26    147.52 o 
 -13  17   3       29.98      106.26    110.61 o 
 -12  17   3      321.04      271.39    157.91 o 
 -11  17   3      472.74      407.87    154.41 o 
 -10  17   3      141.09      172.86     99.16 o 
  -9  17   3       53.49       87.92    124.61 o 
  -8  17   3     2494.62     2575.67    117.08 o 
  -7  17   3      331.25      346.68    122.28 o 
  -6  17   3      471.46      446.26    139.56 o 
  -5  17   3     1295.23     1190.43    138.29 o 
  -4  17   3      546.94      485.82    130.76 o 
  -3  17   3      275.04      330.46    108.70 o 
  -2  17   3      461.65      536.51    156.11 o 
  -1  17   3       25.82      -37.54    126.94 o 
   0  17   3      320.03      173.92    104.04 o 
   1  17   3      887.17      665.05    201.39 o 
   2  17   3      146.95      159.82    226.00 o 
   3  17   3      145.10       31.71    124.93 o 
   4  17   3       23.41       79.64    176.15 o 
 -20  18   3       44.94      -14.74    153.46 o 
 -19  18   3      538.03      555.81    198.42 o 
 -18  18   3        8.29     -147.73    190.47 o 
 -17  18   3       60.15      -38.39     50.59 o 
 -16  18   3       28.91      -37.01    115.91 o 
 -15  18   3       21.43       30.75    117.19 o 
 -14  18   3      181.88      186.23    154.83 o 
 -13  18   3     1658.91     1675.72    137.65 o 
 -12  18   3      440.48      350.08    149.74 o 
 -11  18   3      526.16      566.00    147.20 o 
 -10  18   3      556.34      529.09    130.87 o 
  -9  18   3      637.54      624.64    123.66 o 
  -8  18   3     1112.60      900.27    135.22 o 
  -7  18   3      336.76      414.66    172.97 o 
  -6  18   3      383.00      229.92    164.27 o 
  -5  18   3      285.89      207.33    174.56 o 
  -4  18   3     1004.72      936.43    151.87 o 
  -3  18   3      137.39       34.89     58.12 o 
  -2  18   3       92.94       82.40     50.59 o 
  -1  18   3      566.96      489.85    189.73 o 
   0  18   3       33.52      -12.20     95.13 o 
   1  18   3      132.46      -33.41    104.78 o 
   2  18   3      177.71       60.87    306.38 o 
 -20  19   3       50.63       -5.62     69.78 o 
 -19  19   3      126.95      140.62    149.64 o 
 -18  19   3      550.74      676.61    205.74 o 
 -17  19   3       12.49       -8.27     91.84 o 
 -16  19   3       22.40      116.66    118.46 o 
 -15  19   3       24.89       41.89     86.43 o 
 -14  19   3       40.18      127.26    120.16 o 
 -13  19   3      404.01      502.58    196.09 o 
 -12  19   3     2717.48     2789.47    159.50 o 
 -11  19   3      227.89      223.66    144.97 o 
 -10  19   3      405.81      445.20    145.29 o 
  -9  19   3       83.37        6.79    103.82 o 
  -8  19   3      285.73      289.94    179.76 o 
  -7  19   3      335.39      310.73    187.71 o 
  -6  19   3     1651.44     1535.09    166.50 o 
  -5  19   3       27.77       -2.65     35.63 o 
  -4  19   3       57.11       56.84     93.33 o 
  -3  19   3      228.45       86.22    104.25 o 
  -2  19   3       36.71      -27.26    119.10 o 
  -1  19   3       47.58       66.18    174.03 o 
   0  19   3      316.45      251.77    269.26 o 
   1  19   3       13.60       92.58    231.83 o 
 -19  20   3      157.16       51.86    188.35 o 
 -18  20   3      179.92      138.40    157.91 o 
 -17  20   3      256.32       74.45    111.14 o 
 -16  20   3        0.22       72.01    193.23 o 
 -15  20   3       29.66      -21.95     34.47 o 
 -14  20   3      553.39      709.38    188.56 o 
 -13  20   3       17.85       91.52    149.74 o 
 -12  20   3      275.89      118.04     80.49 o 
 -11  20   3      950.12      937.39    173.92 o 
 -10  20   3       72.34       -5.30     54.40 o 
  -9  20   3      138.89       48.04     68.83 o 
  -8  20   3      376.18      138.08     94.28 o 
  -7  20   3       33.49       -3.61     44.65 o 
  -6  20   3       80.80       46.24    105.52 o 
  -5  20   3      340.96      243.81    179.12 o 
  -4  20   3       56.07      249.43    233.84 o 
  -3  20   3      115.38      149.11    224.09 o 
  -2  20   3      102.14       40.51    267.89 o 
  -1  20   3        4.14       -2.33     33.41 o 
 -17  21   3       64.91       -2.97    161.73 o 
 -16  21   3      104.72       13.36    112.73 o 
 -15  21   3        1.77      151.12    152.08 o 
 -14  21   3       37.63      152.61    173.50 o 
 -13  21   3      581.13      689.01    204.04 o 
 -12  21   3       11.69       81.66    153.99 o 
 -11  21   3      130.25       73.07    142.64 o 
 -10  21   3      401.02      432.58    200.65 o 
  -9  21   3       77.06      -58.33     76.89 o 
  -8  21   3       48.84      -92.37    181.24 o 
  -7  21   3      780.36      772.48    210.19 o 
  -6  21   3       61.26       85.05    263.01 o 
  -5  21   3      130.16      185.06    264.39 o 
  -4  21   3       12.60       -2.44     74.34 o 
 -15  22   3      288.94      369.27    193.97 o 
 -14  22   3        3.25       59.81    184.10 o 
 -13  22   3       89.73      -38.39    255.16 o 
 -12  22   3      207.06      172.23    202.77 o 
 -11  22   3        1.04      218.57    222.71 o 
 -10  22   3       36.28       26.83    262.90 o 
  -9  22   3      368.99      577.66    278.81 o 
  -8  22   3       20.77     -118.78    132.99 o 
  -7  22   3       53.78        9.44    174.35 o 
   0   0   4     7925.82     8071.67    214.86 o 
  -1   1   4      786.73      810.87     37.44 o 
   0   1   4      153.84       99.16     30.33 o 
   1   1   4    17721.77    17557.84    113.26 o 
  -3   2   4       36.97       87.17     38.28 o 
  -2   2   4     9825.70    10036.37     76.36 o 
  -1   2   4     7458.27     6783.25     67.02 o 
   0   2   4    36416.71    37284.22    175.09 o 
   1   2   4     1005.14      950.75     32.35 o 
   2   2   4     1840.99     1963.64     37.22 o 
  -5   3   4    12341.22    12318.49    124.40 o 
  -4   3   4     1519.62     1469.55     41.47 o 
  -3   3   4     8214.25     7756.90     81.02 o 
  -2   3   4       23.88       73.39     33.09 o 
  -1   3   4      757.28      722.31     40.19 o 
   0   3   4     2250.24     2121.45     42.42 o 
   1   3   4     3970.47     3960.38     80.17 o 
   2   3   4     4431.15     4562.22    158.55 o 
   3   3   4    26536.74    26876.88    366.94 o 
  -7   4   4    10703.34    10675.12    153.14 o 
  -6   4   4    19389.54    19749.07    119.52 o 
  -5   4   4    27141.14    27949.91    137.87 o 
  -4   4   4    78463.89    81649.90    307.44 o 
  -3   4   4     1216.29     1146.52     36.59 o 
  -2   4   4     3537.30     3370.10     43.37 o 
  -1   4   4    13828.10    14512.79     99.48 o 
   0   4   4     8464.20     9290.83     80.92 o 
   1   4   4    14533.31    15533.64    116.34 o 
   2   4   4      978.05     1132.73     68.51 o 
   3   4   4     9701.00     9885.57     85.37 o 
   4   4   4    12960.87    12821.81    101.28 o 
  -9   5   4     1320.32     1154.58     64.48 o 
  -8   5   4     5289.30     5111.35     80.17 o 
  -7   5   4    31841.11    31485.87    165.23 o 
  -6   5   4    14862.88    15795.06     99.26 o 
  -5   5   4     8025.85     8107.83     66.71 o 
  -4   5   4    33141.20    34158.25    150.91 o 
  -3   5   4    18383.81    19155.19    142.74 o 
  -2   5   4    18570.17    19029.73    137.97 o 
  -1   5   4    19884.52    21383.75    112.31 o 
   0   5   4      115.12      216.13     40.30 o 
   1   5   4    18497.23    19029.94    116.87 o 
   2   5   4    15985.60    16109.18    216.66 o 
   3   5   4     1242.83     1239.21     59.18 o 
   4   5   4     2900.43     2883.43     61.40 o 
   5   5   4     2367.56     2294.95     72.01 o 
 -11   6   4      884.22      826.03     76.78 o 
 -10   6   4     1903.47     1811.78     71.27 o 
  -9   6   4     2006.23     1886.12     74.55 o 
  -8   6   4      374.39      535.13     43.59 o 
  -7   6   4     4790.36     4537.08    128.96 o 
  -6   6   4    13524.96    14138.22    218.68 o 
  -5   6   4    15714.08    16343.45    123.87 o 
  -4   6   4    19521.44    19694.14    208.71 o 
  -3   6   4    50780.57    51095.38    313.38 o 
  -2   6   4     3477.74     3387.28     61.30 o 
  -1   6   4    14548.62    15176.04    173.92 o 
   0   6   4    24517.87    24699.12    177.95 o 
   1   6   4     6129.61     5886.27     79.86 o 
   2   6   4     1211.01     1173.88     48.89 o 
   3   6   4     2393.27     2386.90     53.98 o 
   4   6   4      253.95      287.61     55.57 o 
   5   6   4      836.46      870.57     77.52 o 
   6   6   4     1686.95     1594.69     83.36 o 
 -13   7   4     1409.03     1395.74     89.40 o 
 -12   7   4     1573.80     1573.06     83.25 o 
 -11   7   4     7471.14     7377.14    138.72 o 
 -10   7   4     2147.11     2119.54     81.45 o 
  -9   7   4      640.39      545.74     44.65 o 
  -8   7   4     3402.31     3042.19     86.75 o 
  -7   7   4     4153.70     3810.10     72.22 o 
  -6   7   4     4933.06     4693.72     84.84 o 
  -5   7   4    20847.80    20518.90    122.38 o 
  -4   7   4     5941.79     5879.16     75.61 o 
  -3   7   4     9752.53    10065.85     95.98 o 
  -2   7   4    15081.60    15387.93    117.40 o 
  -1   7   4     5422.64     5395.04     89.51 o 
   0   7   4      778.89      743.95     53.66 o 
   1   7   4     1204.46     1095.51     50.59 o 
   2   7   4     2003.15     2061.21     66.18 o 
   3   7   4     3324.90     3378.37     62.68 o 
   4   7   4     3043.93     3033.60     62.68 o 
   5   7   4      704.50      670.56     86.22 o 
   6   7   4     1696.67     1494.90     92.16 o 
   7   7   4     2125.21     2061.74     97.57 o 
 -15   8   4       69.24       79.11     69.25 o 
 -14   8   4      733.16      783.29     95.98 o 
 -13   8   4     1701.08     1747.51     93.11 o 
 -12   8   4      158.47       41.36     42.74 o 
 -11   8   4     4170.35     3892.82    100.64 o 
 -10   8   4     7212.69     7438.96    113.79 o 
  -9   8   4    11293.40    10840.34    209.24 o 
  -8   8   4     3701.12     3656.43     75.19 o 
  -7   8   4     9751.32     9060.49     99.16 o 
  -6   8   4       91.65      153.35     48.04 o 
  -5   8   4     5565.82     5744.26     78.05 o 
  -4   8   4     8807.91     8837.78    112.10 o 
  -3   8   4     4823.32     4961.18     78.90 o 
  -2   8   4     3365.13     3232.76     80.17 o 
  -1   8   4     3678.16     3539.35     61.30 o 
   0   8   4      876.44      900.69     51.65 o 
   1   8   4     2378.12     2598.36    102.13 o 
   2   8   4    10129.74    10072.11     97.89 o 
   3   8   4     3455.98     3288.54     64.59 o 
   4   8   4     1679.12     1569.24     75.40 o 
   5   8   4     3430.60     3369.78     81.13 o 
   6   8   4      130.48       79.64     66.49 o 
   7   8   4     1281.22     1135.60    108.60 o 
   8   8   4     3940.14     4046.38    119.31 o 
 -17   9   4      476.58      429.83    123.97 o 
 -16   9   4     2236.81     2222.41    114.54 o 
 -15   9   4     3062.93     3114.30    121.00 o 
 -14   9   4       12.32       51.12     92.16 o 
 -13   9   4      845.71      846.29     95.34 o 
 -12   9   4     1898.85     1851.44    115.91 o 
 -11   9   4     1285.87     1257.13    118.04 o 
 -10   9   4     5793.49     5829.42    114.22 o 
  -9   9   4    19567.41    19165.47    154.73 o 
  -8   9   4    28565.87    28994.09    256.54 o 
  -7   9   4     2475.58     2468.34     54.09 o 
  -6   9   4     3244.76     3376.25     66.28 o 
  -5   9   4      398.87      317.94     57.37 o 
  -4   9   4     1328.79     1217.36     60.98 o 
  -3   9   4     6284.20     5937.81     67.87 o 
  -2   9   4     2306.08     2234.39     51.65 o 
  -1   9   4     6864.77     6842.96     83.25 o 
   0   9   4     8349.97     8770.54     97.14 o 
   1   9   4     4579.41     4340.46     70.84 o 
   2   9   4     3278.55     3269.77     65.01 o 
   3   9   4     6380.07     6202.51     82.83 o 
   4   9   4      756.28      778.63     85.16 o 
   5   9   4     1204.46     1151.08     86.33 o 
   6   9   4     1201.88     1143.34    107.96 o 
   7   9   4      574.24      670.56    127.90 o 
   8   9   4     1793.00     1753.98    132.35 o 
   9   9   4     2413.88     2219.55    141.68 o 
 -19  10   4      462.08      497.27    161.73 o 
 -18  10   4     1060.46      963.79    144.44 o 
 -17  10   4     2944.04     2945.57    127.26 o 
 -16  10   4     1414.61     1632.34    122.70 o 
 -15  10   4     2121.91     2181.69    108.38 o 
 -14  10   4     2889.17     3087.89    119.84 o 
 -13  10   4     1683.02     1673.17     95.23 o 
 -12  10   4     1660.14     1581.75     90.99 o 
 -11  10   4     7017.84     6812.52    115.17 o 
 -10  10   4     2525.42     2597.41     76.99 o 
  -9  10   4     4595.44     4737.31     84.95 o 
  -8  10   4     7031.90     7193.35     85.80 o 
  -7  10   4     3796.61     3789.10     74.02 o 
  -6  10   4     1724.79     1616.33     49.63 o 
  -5  10   4     4440.44     4215.22     79.01 o 
  -4  10   4       86.41       31.60     25.45 o 
  -3  10   4     5954.34     5966.87    143.59 o 
  -2  10   4     9860.40    10291.00     92.37 o 
  -1  10   4     2915.31     2773.66     61.30 o 
   0  10   4     2529.62     2400.15     76.25 o 
   1  10   4     5246.91     4830.53    132.56 o 
   2  10   4     4894.09     4682.69     87.60 o 
   3  10   4     1231.29     1187.88     84.52 o 
   4  10   4     2291.94     2294.95     89.93 o 
   5  10   4      308.66      300.23     97.36 o 
   6  10   4      544.79      614.04    105.41 o 
   7  10   4     2988.78     3095.21    125.78 o 
   8  10   4     1044.57     1105.48    135.85 o 
   9  10   4      829.07      766.01    161.73 o 
  10  10   4     1573.61     1459.58    169.79 o 
 -21  11   4      295.39      189.83    121.53 o 
 -20  11   4      539.73      545.85    168.83 o 
 -19  11   4     1727.94     1740.94    153.99 o 
 -18  11   4      941.81      905.25    142.43 o 
 -17  11   4     1062.67      937.49    128.11 o 
 -16  11   4     5555.49     5741.93    200.01 o 
 -15  11   4     1120.19     1290.96    110.08 o 
 -14  11   4     3275.45     3103.17    109.02 o 
 -13  11   4     2995.27     3089.80    134.15 o 
 -12  11   4      456.68      635.78     93.86 o 
 -11  11   4     2658.50     2487.96     86.43 o 
 -10  11   4     5917.92     5516.78     93.86 o 
  -9  11   4     4836.53     4989.82    100.01 o 
  -8  11   4     1846.82     1791.42     64.90 o 
  -7  11   4     5938.60     6222.66     97.46 o 
  -6  11   4     1389.75     1401.15     57.59 o 
  -5  11   4     3452.71     3365.64     75.93 o 
  -4  11   4     4463.83     4338.03     84.73 o 
  -3  11   4     1141.50     1041.00     70.52 o 
  -2  11   4     2964.61     2855.01     56.53 o 
  -1  11   4     8217.73     7888.09    121.53 o 
   0  11   4     4024.47     3828.77     73.18 o 
   1  11   4     1559.17     1444.74     81.55 o 
   2  11   4     3392.89     3548.26     87.28 o 
   3  11   4     5017.26     4944.96     98.31 o 
   4  11   4      578.23      574.48    100.54 o 
   5  11   4     1551.44     1404.54    105.84 o 
   6  11   4     1645.97     1611.98    115.07 o 
   7  11   4      786.72      717.22    130.23 o 
   8  11   4     1764.77     1764.16    149.21 o 
   9  11   4       96.65       89.72    144.87 o 
  10  11   4      804.00      935.37    184.32 o 
  11  11   4      911.93     1015.23    217.51 o 
 -22  12   4      528.16      631.54    207.12 o 
 -21  12   4     1072.82     1069.95    195.13 o 
 -20  12   4      912.13      911.30    174.98 o 
 -19  12   4      646.13      635.46    150.06 o 
 -18  12   4     2217.74     2306.72    144.87 o 
 -17  12   4     1265.30     1153.09    138.50 o 
 -16  12   4     3687.13     3826.01    123.44 o 
 -15  12   4     8026.27     7846.20    177.53 o 
 -14  12   4      355.16      298.11    107.54 o 
 -13  12   4     2220.20     2330.05    104.25 o 
 -12  12   4     3329.22     3420.26    122.17 o 
 -11  12   4     1637.13     1668.29    104.88 o 
 -10  12   4     1076.52     1141.54     93.33 o 
  -9  12   4     3292.28     3358.11     88.34 o 
  -8  12   4      449.48      437.36     71.27 o 
  -7  12   4      882.16     1080.24     93.64 o 
  -6  12   4     1922.00     1812.31     63.42 o 
  -5  12   4     2044.83     2076.27     77.10 o 
  -4  12   4     1600.10     1497.44     79.43 o 
  -3  12   4     4488.48     4540.48     90.04 o 
  -2  12   4     1230.47     1328.82     82.30 o 
  -1  12   4     2199.33     2244.89     89.93 o 
   0  12   4     4627.22     4976.45    116.76 o 
   1  12   4     7646.76     7645.13    140.20 o 
   2  12   4     1128.25     1096.89    105.63 o 
   3  12   4     3283.19     2993.19    114.01 o 
   4  12   4      449.32      395.15    123.34 o 
   5  12   4     1619.67     1570.62    130.34 o 
   6  12   4     2572.00     2549.37    139.03 o 
   7  12   4      233.81      275.10    150.91 o 
   8  12   4      626.49      784.78    187.07 o 
   9  12   4     1442.57     1322.03    207.97 o 
  10  12   4       87.05      154.62    215.60 o 
 -22  13   4      188.49      239.68    275.42 o 
 -21  13   4      503.00      376.38    192.06 o 
 -20  13   4     1586.75     1576.88    190.79 o 
 -19  13   4     1166.30      829.11    210.83 o 
 -18  13   4      979.71      995.61    162.58 o 
 -17  13   4     4426.58     4425.62    153.46 o 
 -16  13   4      753.95      699.94    144.02 o 
 -15  13   4     1968.40     1686.11    142.74 o 
 -14  13   4     2550.76     2345.22    135.64 o 
 -13  13   4      719.17      749.04    127.69 o 
 -12  13   4      695.16      720.72    123.87 o 
 -11  13   4     1459.40     1470.82    116.97 o 
 -10  13   4      780.21      887.86     88.45 o 
  -9  13   4      528.47      582.54     75.40 o 
  -8  13   4      407.75      477.02     78.90 o 
  -7  13   4      648.18      627.93     81.55 o 
  -6  13   4      524.73      500.67     69.89 o 
  -5  13   4     3202.81     3361.61    118.35 o 
  -4  13   4      827.90      733.34     93.64 o 
  -3  13   4     1965.00     2028.65     89.61 o 
  -2  13   4     2681.20     2792.65     91.31 o 
  -1  13   4     3906.28     4138.54    110.51 o 
   0  13   4     1084.97      967.19    118.25 o 
   1  13   4     6115.40     5998.36    170.11 o 
   2  13   4     2887.36     2688.93    126.63 o 
   3  13   4     2574.20     2613.21    123.87 o 
   4  13   4     3761.72     4027.93    137.44 o 
   5  13   4      165.41       87.07     97.89 o 
   6  13   4      582.08      632.28    156.53 o 
   7  13   4      789.41      836.85    170.11 o 
   8  13   4      174.35       28.85     93.75 o 
   9  13   4      330.78      335.02    210.51 o 
 -21  14   4      550.74      543.19    204.04 o 
 -20  14   4      366.35      211.47    128.85 o 
 -19  14   4     1353.78     1330.94    188.56 o 
 -18  14   4     1626.48     1489.49    170.32 o 
 -17  14   4     1775.08     1671.58    159.61 o 
 -16  14   4     3549.71     3731.20    136.70 o 
 -15  14   4     1680.37     1798.63    151.97 o 
 -14  14   4      278.95      276.69    163.96 o 
 -13  14   4     1214.23     1151.19    163.64 o 
 -12  14   4      581.29      533.97    125.03 o 
 -11  14   4     1208.99     1234.12    107.43 o 
 -10  14   4     1786.63     1863.21     94.17 o 
  -9  14   4        8.65       61.19     65.54 o 
  -8  14   4      257.13      259.08     92.48 o 
  -7  14   4      671.91      641.19     85.16 o 
  -6  14   4      382.55      378.92     90.14 o 
  -5  14   4     1334.16     1526.71     78.69 o 
  -4  14   4     2323.10     2455.93     89.40 o 
  -3  14   4     1800.02     2037.14     97.57 o 
  -2  14   4      850.21      850.21    106.69 o 
  -1  14   4     3781.11     3721.66    120.05 o 
   0  14   4     1223.28     1035.91    129.91 o 
   1  14   4     3713.12     3667.99    131.40 o 
   2  14   4     7129.13     7257.40    153.03 o 
   3  14   4      172.54      263.54    133.73 o 
   4  14   4      766.15      858.17    154.62 o 
   5  14   4      759.58      745.75    156.85 o 
   6  14   4      189.27       93.64    120.37 o 
   7  14   4      420.62      298.96    210.51 o 
 -21  15   4      679.98      735.78    231.30 o 
 -20  15   4      866.66      756.36    205.42 o 
 -19  15   4      302.42      318.15    204.36 o 
 -18  15   4     2189.00     2173.84    178.06 o 
 -17  15   4      702.70      541.60    158.65 o 
 -16  15   4     1071.37     1177.91    168.83 o 
 -15  15   4     1682.42     1790.89    154.83 o 
 -14  15   4      607.92      559.00    154.41 o 
 -13  15   4     1473.42     1346.21    142.43 o 
 -12  15   4     4326.44     4487.56    163.53 o 
 -11  15   4      907.77     1066.45    103.29 o 
 -10  15   4     2419.29     2329.73    100.32 o 
  -9  15   4     4210.48     4491.91    151.65 o 
  -8  15   4       26.56        6.68     21.53 o 
  -7  15   4     1292.10     1237.94    108.81 o 
  -6  15   4     1777.86     1676.78    105.20 o 
  -5  15   4       92.77       92.05     67.77 o 
  -4  15   4      458.86      396.74     99.16 o 
  -3  15   4     2130.80     2088.25    109.34 o 
  -2  15   4     1247.32     1157.13    110.19 o 
  -1  15   4     2975.98     3013.02    132.99 o 
   0  15   4     5768.50     5970.68    141.15 o 
   1  15   4      462.48      413.18    146.56 o 
   2  15   4     1406.70     1236.45    161.73 o 
   3  15   4      961.49      813.63    174.98 o 
   4  15   4       54.77       48.15    160.67 o 
   5  15   4      368.14      423.36    200.12 o 
   6  15   4     1019.27      962.63    256.75 o 
 -21  16   4      230.49      303.94    205.85 o 
 -20  16   4      782.43      845.86    204.57 o 
 -19  16   4      740.02      628.25    210.62 o 
 -18  16   4      462.22      442.98    194.18 o 
 -17  16   4     1712.95     1669.67    171.70 o 
 -16  16   4       30.85      -64.05    141.26 o 
 -15  16   4     1575.70     1659.17    155.26 o 
 -14  16   4     3546.47     3536.28    150.06 o 
 -13  16   4      574.83      531.63    136.49 o 
 -12  16   4     2371.40     2454.45    143.28 o 
 -11  16   4     5920.78     6191.69    215.50 o 
 -10  16   4     1410.92     1371.88    109.44 o 
  -9  16   4     3187.82     3334.67    117.29 o 
  -8  16   4     5002.41     5276.26    122.06 o 
  -7  16   4      144.28      162.89    104.78 o 
  -6  16   4      817.21      778.20    113.47 o 
  -5  16   4     1727.91     1794.81    128.96 o 
  -4  16   4     1811.90     1797.99    130.97 o 
  -3  16   4     1643.74     1562.03    136.17 o 
  -2  16   4     3712.81     4095.27    174.45 o 
  -1  16   4      269.04      381.15    141.58 o 
   0  16   4     1161.54     1266.25    142.85 o 
   1  16   4     1609.97     1405.50    164.17 o 
   2  16   4       89.88      108.07    132.88 o 
   3  16   4      282.85      320.06    188.24 o 
   4  16   4      643.24      624.75    210.09 o 
   5  16   4      410.70      614.04    239.57 o 
 -20  17   4      428.19      443.51    209.45 o 
 -19  17   4      773.76      647.76    204.78 o 
 -18  17   4      309.71      253.67    191.21 o 
 -17  17   4      383.55      389.53    192.91 o 
 -16  17   4     1625.58     1799.37    168.41 o 
 -15  17   4      175.07      329.08    161.09 o 
 -14  17   4     1372.29     1388.21    159.18 o 
 -13  17   4     2800.20     2568.14    161.94 o 
 -12  17   4     2885.04     2881.84    152.08 o 
 -11  17   4     1439.35     1357.03    128.75 o 
 -10  17   4     4568.66     4457.76    128.00 o 
  -9  17   4     1710.63     1624.81    126.52 o 
  -8  17   4     1654.49     1654.82    123.97 o 
  -7  17   4     2493.54     2554.88    129.06 o 
  -6  17   4      810.25      911.40    142.32 o 
  -5  17   4     1038.92      917.45    147.41 o 
  -4  17   4     3111.13     3541.26    145.61 o 
  -3  17   4      496.40      550.30    143.28 o 
  -2  17   4      556.45      592.83    157.06 o 
  -1  17   4      997.73     1204.11    159.71 o 
   0  17   4       73.54       -3.82    477.55 o 
   1  17   4      570.14      583.39    202.88 o 
   2  17   4      670.36      605.87    241.16 o 
   3  17   4      155.13      365.13    237.87 o 
 -20  18   4      131.90       13.26    150.49 o 
 -19  18   4      242.76       80.60     82.51 o 
 -18  18   4      443.82      308.40    190.04 o 
 -17  18   4      434.63      699.62    210.94 o 
 -16  18   4      369.46      343.08    178.27 o 
 -15  18   4     1492.79     1415.36    171.48 o 
 -14  18   4      555.98      455.60    179.01 o 
 -13  18   4      613.42      650.62    168.83 o 
 -12  18   4     2586.48     2601.97    167.03 o 
 -11  18   4     2239.22     2371.62    142.53 o 
 -10  18   4     1396.78     1410.69    147.62 o 
  -9  18   4     3383.18     3255.03    132.99 o 
  -8  18   4      584.17      734.19    136.38 o 
  -7  18   4     1269.71     1204.42    151.65 o 
  -6  18   4     2008.63     2136.08    155.05 o 
  -5  18   4      259.54      132.99    135.43 o 
  -4  18   4      667.73      774.60    164.91 o 
  -3  18   4      929.70      976.31    167.99 o 
  -2  18   4       25.00       34.25    118.14 o 
  -1  18   4      548.10      546.06    199.16 o 
   0  18   4      844.66      958.70    215.28 o 
   1  18   4        5.11      -86.54    196.30 o 
   2  18   4      519.88      417.84    305.00 o 
 -19  19   4        2.20      -72.65     96.40 o 
 -18  19   4      161.71      147.41    113.79 o 
 -17  19   4      578.63      630.26    226.53 o 
 -16  19   4      439.01      400.87    197.79 o 
 -15  19   4      551.06      608.20    178.38 o 
 -14  19   4     1620.48     1643.05    187.29 o 
 -13  19   4      791.52      768.98    172.65 o 
 -12  19   4     1025.43     1177.80    172.12 o 
 -11  19   4     2658.96     2430.91    166.39 o 
 -10  19   4      321.96      412.12    168.52 o 
  -9  19   4     1930.17     1913.91    173.92 o 
  -8  19   4     2789.27     2794.03    183.57 o 
  -7  19   4      237.82      169.05    140.94 o 
  -6  19   4      539.27      510.11    169.68 o 
  -5  19   4     1071.36     1138.57    173.82 o 
  -4  19   4       69.00       -4.35     26.41 o 
  -3  19   4      424.07      437.04    212.00 o 
  -2  19   4      940.43     1002.71    217.94 o 
  -1  19   4        7.96        2.12     31.82 o 
   0  19   4      497.40      495.68    270.01 o 
 -18  20   4       44.78      -15.27     55.36 o 
 -17  20   4      366.47      245.83    218.89 o 
 -16  20   4      976.17      957.75    202.56 o 
 -15  20   4      514.19      724.22    189.41 o 
 -14  20   4      960.37      995.61    188.03 o 
 -13  20   4     2387.26     2515.96    195.13 o 
 -12  20   4      326.44      489.85    199.80 o 
 -11  20   4      744.31      608.10    194.82 o 
 -10  20   4     2121.38     2088.68    207.65 o 
  -9  20   4      121.84      125.67    197.57 o 
  -8  20   4      651.78      589.33    198.21 o 
  -7  20   4      888.61      802.81    207.22 o 
  -6  20   4      755.56      700.26    185.59 o 
  -5  20   4      252.30       59.81     69.57 o 
  -4  20   4      736.34      798.67    203.51 o 
  -3  20   4      345.09      384.44    251.24 o 
  -2  20   4      445.67      128.53    286.34 o 
 -16  21   4      267.33      286.97    215.28 o 
 -15  21   4     1117.18     1140.79    210.72 o 
 -14  21   4      350.98      549.45    191.95 o 
 -13  21   4      774.61      718.82    200.86 o 
 -12  21   4     1190.97     1474.22    229.39 o 
 -11  21   4      250.72      151.76    204.57 o 
 -10  21   4      514.36      499.50    208.39 o 
  -9  21   4     1025.81     1060.41    226.53 o 
  -8  21   4      350.64      332.47    205.32 o 
  -7  21   4      234.27       55.46     87.07 o 
  -6  21   4      769.41      614.67    224.62 o 
  -5  21   4      873.00      892.32    253.04 o 
 -13  22   4      253.47      235.22    198.95 o 
 -12  22   4      541.84      262.05    353.68 o 
 -11  22   4     1070.21      710.54    298.00 o 
 -10  22   4      222.37      203.72    199.91 o 
  -9  22   4      329.84      442.02    281.46 o 
   0   0   5      851.03      797.93     97.14 o 
  -1   1   5       19.68       20.47     39.13 o 
   0   1   5       22.95        5.94     12.09 o 
   1   1   5      105.84       55.57     30.86 o 
  -3   2   5     1174.37     1206.54     35.21 o 
  -2   2   5       35.26       -7.85     22.27 o 
  -1   2   5      400.96      308.08     47.83 o 
   0   2   5       30.72       42.63     19.09 o 
   1   2   5     1465.95     1441.24     42.53 o 
   2   2   5     7466.19     7423.27     72.96 o 
  -5   3   5     1832.52     1776.36     36.06 o 
  -4   3   5     1624.33     1558.95     51.65 o 
  -3   3   5     5832.88     5831.12    107.75 o 
  -2   3   5      562.22      484.12     47.72 o 
  -1   3   5     1270.57     1220.76     48.78 o 
   0   3   5     4506.06     4491.91     61.51 o 
   1   3   5     1661.74     1688.97    131.82 o 
   2   3   5     4950.70     4927.03     73.60 o 
   3   3   5     7009.51     7195.58     70.21 o 
  -7   4   5     1299.28     1301.14     43.16 o 
  -6   4   5      687.40      632.49     31.29 o 
  -5   4   5    17301.90    17801.23    113.58 o 
  -4   4   5     4665.65     4674.74     64.80 o 
  -3   4   5     1378.98     1314.72     54.83 o 
  -2   4   5     6898.00     6727.68     84.84 o 
  -1   4   5     3454.96     3363.73     51.33 o 
   0   4   5      345.29      404.16     40.09 o 
   1   4   5    11457.08    11135.27     96.72 o 
   2   4   5     1494.93     1377.61     48.57 o 
   3   4   5      843.27      805.25     49.42 o 
   4   4   5     5160.16     5326.21     88.45 o 
  -9   5   5     3359.77     3464.16     64.05 o 
  -8   5   5     2379.80     2384.14     54.19 o 
  -7   5   5     2281.25     2276.71     61.51 o 
  -6   5   5     3327.39     3297.66     54.93 o 
  -5   5   5     1006.11      950.11     42.74 o 
  -4   5   5    16304.41    16611.44    183.26 o 
  -3   5   5     5780.91     5846.60     79.01 o 
  -2   5   5     6996.37     7372.15    103.19 o 
  -1   5   5     5949.10     6027.85     98.52 o 
   0   5   5     3673.36     3513.05     57.06 o 
   1   5   5      751.02      711.18     47.09 o 
   2   5   5     5760.55     5380.19     72.22 o 
   3   5   5      300.46      258.02     55.04 o 
   4   5   5      725.59      777.04     51.97 o 
   5   5   5     8187.74     7919.59    107.96 o 
 -11   6   5     2386.14     2368.23     64.69 o 
 -10   6   5      258.24      182.62     58.54 o 
  -9   6   5    12210.13    12132.05    108.28 o 
  -8   6   5     2688.20     2537.17     44.86 o 
  -7   6   5     1285.76     1375.38     38.39 o 
  -6   6   5     4615.80     4151.91     73.28 o 
  -5   6   5     3658.14     3500.54     53.45 o 
  -4   6   5      818.33      670.35     47.30 o 
  -3   6   5     6687.43     6546.33     69.25 o 
  -2   6   5     1209.88     1316.84     77.52 o 
  -1   6   5     2766.36     2646.08     58.65 o 
   0   6   5     8324.58     8433.62     97.46 o 
   1   6   5     1714.00     1588.65     53.24 o 
   2   6   5      307.69      347.42     52.81 o 
   3   6   5      917.60      999.74     54.93 o 
   4   6   5       90.79       78.27     36.59 o 
   5   6   5       80.23       -7.53     69.36 o 
   6   6   5     3198.31     3094.79     80.60 o 
 -13   7   5      507.80      475.53    106.58 o 
 -12   7   5     1464.47     1481.85     93.11 o 
 -11   7   5     3367.17     3421.42     91.95 o 
 -10   7   5     1233.29     1188.83     60.66 o 
  -9   7   5      551.07      521.56     82.51 o 
  -8   7   5     2898.17     2730.29     78.90 o 
  -7   7   5      374.86      209.77     52.50 o 
  -6   7   5      307.96      249.96     62.46 o 
  -5   7   5     7203.45     7471.42    109.76 o 
  -4   7   5      374.89      304.79     48.68 o 
  -3   7   5     1729.42     1588.65     51.97 o 
  -2   7   5     3030.74     2967.74     61.93 o 
  -1   7   5     2300.23     2284.77     61.93 o 
   0   7   5      213.45      202.56     56.53 o 
   1   7   5     7839.02     7676.94    115.81 o 
   2   7   5     1142.08     1006.43     60.87 o 
   3   7   5      324.25      215.39     43.48 o 
   4   7   5      166.74      114.85     62.04 o 
   5   7   5      386.53      353.15     79.96 o 
   6   7   5      268.12      220.48     85.27 o 
   7   7   5      364.96      321.44     98.63 o 
 -15   8   5       46.01       -4.14     27.57 o 
 -14   8   5      516.06      396.95    105.52 o 
 -13   8   5     1113.54     1038.77    101.60 o 
 -12   8   5      931.84      985.96     92.37 o 
 -11   8   5       40.40       13.57     37.54 o 
 -10   8   5     2031.47     2010.52     77.42 o 
  -9   8   5      594.34      611.60     69.57 o 
  -8   8   5      691.94      613.93     70.63 o 
  -7   8   5     6157.19     6024.03    113.47 o 
  -6   8   5     1883.33     1879.65     62.78 o 
  -5   8   5      879.06      988.08     82.61 o 
  -4   8   5     1859.15     1667.97     54.30 o 
  -3   8   5     1224.43     1051.82     59.18 o 
  -2   8   5      290.93      296.10     56.42 o 
  -1   8   5    17569.13    17842.48    138.93 o 
   0   8   5     3615.21     3716.25     90.14 o 
   1   8   5     1330.12     1248.97     60.66 o 
   2   8   5     3899.60     3914.46     73.60 o 
   3   8   5      144.72       95.23     75.61 o 
   4   8   5      218.90      127.16     67.66 o 
   5   8   5     1130.92     1180.56     91.63 o 
   6   8   5      175.81       57.48     53.87 o 
   7   8   5       53.36       97.25     88.23 o 
   8   8   5     1145.11     1191.06    130.87 o 
 -17   9   5      878.78      849.47    139.88 o 
 -16   9   5      181.87      139.14     97.57 o 
 -15   9   5      600.44      593.78    117.08 o 
 -14   9   5      423.46      436.19    110.93 o 
 -13   9   5      525.08      474.26    104.78 o 
 -12   9   5     6109.63     6059.98    189.41 o 
 -11   9   5     1085.02     1089.78     90.57 o 
 -10   9   5     1252.31     1307.51     80.28 o 
  -9   9   5      513.58      505.86     74.45 o 
  -8   9   5      250.90      230.66     63.42 o 
  -7   9   5      219.46      201.92     69.46 o 
  -6   9   5    11219.92    11433.28    145.71 o 
  -5   9   5     1468.25     1275.69     62.89 o 
  -4   9   5     2268.77     2420.83     64.05 o 
  -3   9   5     1835.88     1686.85     65.01 o 
  -2   9   5     1863.80     1885.70     66.18 o 
  -1   9   5      574.16      466.84     61.72 o 
   0   9   5     8226.41     7911.85    140.09 o 
   1   9   5      758.87      767.81     68.83 o 
   2   9   5      982.10      982.78     68.93 o 
   3   9   5      588.22      541.92     74.66 o 
   4   9   5      330.54      330.14     96.40 o 
   5   9   5      427.18      474.47     95.13 o 
   6   9   5     2291.93     2229.30    102.02 o 
   7   9   5      637.15      544.57    135.22 o 
   8   9   5      511.77      491.55    141.05 o 
   9   9   5     1887.91     1892.91    150.49 o 
 -19  10   5      106.92      181.03    167.03 o 
 -18  10   5       80.87        1.59     80.92 o 
 -17  10   5     3140.28     3289.39    140.20 o 
 -16  10   5      645.04      739.18    129.59 o 
 -15  10   5      483.19      384.54    127.05 o 
 -14  10   5      938.18     1077.37    110.93 o 
 -13  10   5     1409.95     1381.64    111.14 o 
 -12  10   5      390.95      378.07     99.58 o 
 -11  10   5     3107.57     3003.16    139.88 o 
 -10  10   5      216.08      206.48     77.52 o 
  -9  10   5      420.28      404.16     68.72 o 
  -8  10   5     6999.00     6988.46    130.23 o 
  -7  10   5     1994.83     2057.71     67.02 o 
  -6  10   5      923.48      862.94     68.30 o 
  -5  10   5     3007.44     2842.17     71.37 o 
  -4  10   5      250.64      246.68     81.98 o 
  -3  10   5      908.51      820.84     69.78 o 
  -2  10   5     5737.23     5993.06     95.55 o 
  -1  10   5     1629.30     1622.37     67.34 o 
   0  10   5      165.32      174.88     69.89 o 
   1  10   5      740.48      744.90     73.71 o 
   2  10   5      718.67      686.47     77.31 o 
   3  10   5      196.21      144.76     77.31 o 
   4  10   5     2257.30     2188.16     98.31 o 
   5  10   5      745.90      753.18    106.69 o 
   6  10   5      130.61      270.11    124.50 o 
   7  10   5     1629.65     1626.40    132.78 o 
   8  10   5      182.91      272.55    126.63 o 
   9  10   5      220.57      137.23     98.52 o 
  10  10   5      663.77      743.74    176.05 o 
 -21  11   5      328.52      437.78    211.68 o 
 -20  11   5       46.89       35.42     41.68 o 
 -19  11   5      973.52      875.98    171.06 o 
 -18  11   5      258.97      230.56    160.99 o 
 -17  11   5      345.18      380.09    129.81 o 
 -16  11   5     4137.35     4095.06    133.31 o 
 -15  11   5     1051.63     1056.27    124.72 o 
 -14  11   5     1719.83     1709.76    127.79 o 
 -13  11   5     1661.30     1668.50    110.82 o 
 -12  11   5      232.55      127.37     61.19 o 
 -11  11   5      159.74      175.30     76.78 o 
 -10  11   5     1562.06     1510.91     84.73 o 
  -9  11   5      524.78      437.67     81.24 o 
  -8  11   5      149.40      129.59     80.70 o 
  -7  11   5     2304.27     2342.46     80.28 o 
  -6  11   5      840.68      839.93     73.18 o 
  -5  11   5       53.12      164.38     56.10 o 
  -4  11   5       71.31      219.31     80.17 o 
  -3  11   5      208.25      154.94     73.92 o 
  -2  11   5      381.18      409.46     79.86 o 
  -1  11   5     3085.29     3205.29     83.14 o 
   0  11   5      223.65      283.26     76.25 o 
   1  11   5     1075.44     1027.00     90.78 o 
   2  11   5     1460.89     1391.29     93.54 o 
   3  11   5      641.90      481.47    104.99 o 
   4  11   5       97.42       23.23     29.48 o 
   5  11   5     1751.01     1627.46    115.07 o 
   6  11   5      448.03      409.04    133.09 o 
   7  11   5       22.42       56.84     84.52 o 
   8  11   5     1635.67     1752.18    161.30 o 
   9  11   5      293.27      243.18    187.29 o 
  10  11   5      562.93      553.91    221.75 o 
 -21  12   5      807.71      805.57    207.75 o 
 -20  12   5      179.14      190.15    238.83 o 
 -19  12   5        1.07       86.54    107.32 o 
 -18  12   5      853.46      625.28    163.96 o 
 -17  12   5      346.78      328.02    154.41 o 
 -16  12   5        1.52      -11.88    114.32 o 
 -15  12   5     3199.23     2994.67    136.28 o 
 -14  12   5      372.67      386.98    140.09 o 
 -13  12   5      114.47       46.24     98.84 o 
 -12  12   5     1979.15     2170.13    125.67 o 
 -11  12   5      171.26      186.65     88.23 o 
 -10  12   5      138.53      127.05     84.73 o 
  -9  12   5     1659.18     1653.87     94.17 o 
  -8  12   5      495.88      484.44     76.89 o 
  -7  12   5     3920.55     4035.46     85.69 o 
  -6  12   5     1447.33     1528.83     79.64 o 
  -5  12   5      847.59      850.85     80.49 o 
  -4  12   5       66.85       29.69     83.89 o 
  -3  12   5     2221.09     2273.21     90.78 o 
  -2  12   5     1205.58     1130.08     90.04 o 
  -1  12   5      273.80      234.27     89.83 o 
   0  12   5     3997.02     4019.98    146.67 o 
   1  12   5     1334.30     1341.44    120.26 o 
   2  12   5      583.00      538.95    112.41 o 
   3  12   5     1329.86     1285.55    130.44 o 
   4  12   5      118.25      149.96    156.43 o 
   5  12   5       96.62       28.10     48.04 o 
   6  12   5     1375.58     1471.35    170.95 o 
   7  12   5      268.46      204.04    165.12 o 
   8  12   5       14.70       10.61    149.00 o 
   9  12   5      670.95      769.19    206.27 o 
 -21  13   5        5.75      -13.79    129.17 o 
 -20  13   5      894.90      819.35    201.71 o 
 -19  13   5       55.68       32.56    144.34 o 
 -18  13   5        6.82       35.74    143.91 o 
 -17  13   5     1567.99     1469.45    163.11 o 
 -16  13   5      670.37      622.52    153.88 o 
 -15  13   5       30.91     -101.70    101.70 o 
 -14  13   5     2178.74     1893.01    146.14 o 
 -13  13   5      300.96      276.05    156.32 o 
 -12  13   5       30.39       65.54     78.27 o 
 -11  13   5     1803.67     1829.17    109.34 o 
 -10  13   5      337.78      323.24     98.52 o 
  -9  13   5      173.14      197.36     91.42 o 
  -8  13   5      598.58      576.92     82.40 o 
  -7  13   5      563.81      562.18     84.84 o 
  -6  13   5      832.61      882.35     89.40 o 
  -5  13   5     2203.83     2273.10     94.81 o 
  -4  13   5      569.85      683.61     96.19 o 
  -3  13   5      765.95      837.06     97.25 o 
  -2  13   5      988.88      914.90    103.61 o 
  -1  13   5     1073.04     1117.25    110.08 o 
   0  13   5        0.06       17.60     66.92 o 
   1  13   5     4222.24     4266.87    128.22 o 
   2  13   5      242.42       79.22     87.49 o 
   3  13   5       22.50        8.17     81.24 o 
   4  13   5     1085.54     1051.92    144.34 o 
   5  13   5      252.18      263.86    175.94 o 
   6  13   5       25.50       35.53     41.78 o 
   7  13   5     1080.62     1108.02    197.04 o 
   8  13   5      112.62      109.13    212.21 o 
 -21  14   5      158.54      161.73    163.21 o 
 -20  14   5       15.71       65.54     87.92 o 
 -19  14   5      438.25      413.49    194.50 o 
 -18  14   5       86.15       67.34    118.35 o 
 -17  14   5       12.74      152.61    115.60 o 
 -16  14   5     1212.68     1053.41    161.09 o 
 -15  14   5      344.47      280.72    188.45 o 
 -14  14   5        6.29       44.54    162.26 o 
 -13  14   5     2369.82     2061.85    145.08 o 
 -12  14   5      525.22      548.07    137.65 o 
 -11  14   5      460.86      474.37    119.63 o 
 -10  14   5      891.47      971.54    117.08 o 
  -9  14   5      287.67      203.72    109.13 o 
  -8  14   5      836.17      765.27     98.31 o 
  -7  14   5     1515.36     1388.10     88.34 o 
  -6  14   5      677.78      670.77    106.48 o 
  -5  14   5      755.43      786.69    105.31 o 
  -4  14   5     1350.34     1244.51    105.52 o 
  -3  14   5      585.64      555.92    102.98 o 
  -2  14   5      555.87      463.34    123.13 o 
  -1  14   5     2990.56     3002.31    125.03 o 
   0  14   5      851.90      773.11    133.41 o 
   1  14   5       54.44       16.23     98.10 o 
   2  14   5     1223.44     1118.52    154.52 o 
   3  14   5      300.30      284.75    176.26 o 
   4  14   5      163.62      142.11    186.65 o 
   5  14   5      772.21      564.09    192.27 o 
   6  14   5       93.81       84.63    165.12 o 
   7  14   5       27.42      -28.53    126.31 o 
 -21  15   5      739.40      877.68    231.72 o 
 -20  15   5      116.83       88.45    143.06 o 
 -19  15   5      117.75      262.05    216.56 o 
 -18  15   5      958.14     1140.16    182.41 o 
 -17  15   5      209.53      149.11    148.26 o 
 -16  15   5      662.28      641.61    204.15 o 
 -15  15   5      120.83       68.51    128.43 o 
 -14  15   5      336.33      378.71    149.64 o 
 -13  15   5       31.76       29.16     92.16 o 
 -12  15   5     2225.37     1950.18    129.81 o 
 -11  15   5      268.32      219.84     94.39 o 
 -10  15   5     1134.74     1058.39    121.53 o 
  -9  15   5     2442.44     2654.99    118.14 o 
  -8  15   5       69.27       -5.09     74.24 o 
  -7  15   5      223.74      186.65     87.28 o 
  -6  15   5     3136.33     3272.63    115.07 o 
  -5  15   5     1486.09     1420.87    104.25 o 
  -4  15   5      227.93      192.27    128.85 o 
  -3  15   5     1702.02     1788.77    131.29 o 
  -2  15   5      394.84      317.52    140.94 o 
  -1  15   5       47.52       25.98    167.45 o 
   0  15   5     1263.63     1232.53    146.77 o 
   1  15   5      221.01      140.94    188.35 o 
   2  15   5      228.96      205.63    160.24 o 
   3  15   5      862.37      773.11    176.89 o 
   4  15   5      250.34       67.55    117.29 o 
   5  15   5       47.43       83.67    196.51 o 
   6  15   5      510.71      492.71    247.84 o 
 -20  16   5      444.60      638.53    223.66 o 
 -19  16   5      104.13      195.56    174.24 o 
 -18  16   5       98.19      189.83    135.53 o 
 -17  16   5     1428.25     1628.95    186.44 o 
 -16  16   5      285.82      212.53    134.05 o 
 -15  16   5      445.10      455.49    179.33 o 
 -14  16   5     1588.31     1576.45    166.08 o 
 -13  16   5      457.46      392.50    158.02 o 
 -12  16   5        2.46      108.17    121.43 o 
 -11  16   5     2421.40     2534.84    132.25 o 
 -10  16   5     1141.82     1276.64    131.08 o 
  -9  16   5      297.14      350.08    118.46 o 
  -8  16   5      907.18      885.21    132.99 o 
  -7  16   5      356.71      274.78    121.53 o 
  -6  16   5       33.45       31.92    101.38 o 
  -5  16   5     3027.55     3160.96    137.87 o 
  -4  16   5      336.31      401.30    130.23 o 
  -3  16   5       10.18       21.85     51.65 o 
  -2  16   5     2206.81     2151.14    150.27 o 
  -1  16   5      345.51      287.82    180.18 o 
   0  16   5      301.83      177.32    163.00 o 
   1  16   5      568.29      662.40    179.12 o 
   2  16   5      313.99      253.99    182.51 o 
   3  16   5      189.56       26.41    119.52 o 
   4  16   5      346.26       47.30     93.96 o 
 -20  17   5       79.65        6.58     77.52 o 
 -19  17   5      491.33      377.44    186.01 o 
 -18  17   5      156.77      126.41     90.04 o 
 -17  17   5        4.58       -3.82     58.33 o 
 -16  17   5     1475.97     1353.64    196.62 o 
 -15  17   5      386.04      363.54    191.63 o 
 -14  17   5        5.67      -65.86     67.98 o 
 -13  17   5     2059.52     1928.22    175.09 o 
 -12  17   5      473.71      477.87    136.17 o 
 -11  17   5      959.84      931.02    140.31 o 
 -10  17   5     2021.22     2337.16    140.94 o 
  -9  17   5      770.06      652.96    136.17 o 
  -8  17   5      385.07      398.12    159.29 o 
  -7  17   5     1553.82     1544.42    149.64 o 
  -6  17   5      162.17      236.81    144.34 o 
  -5  17   5      192.44      106.05     85.90 o 
  -4  17   5      862.88      967.19    161.09 o 
  -3  17   5      390.53      391.33    157.91 o 
  -2  17   5      282.83      285.60    175.20 o 
  -1  17   5      639.81      785.84    174.98 o 
   0  17   5      170.63      157.06    153.67 o 
   1  17   5        7.16      -16.12     28.21 o 
   2  17   5      517.47      609.26    242.43 o 
   3  17   5      140.68       68.08    168.52 o 
 -19  18   5      156.19      120.05    144.76 o 
 -18  18   5      632.25      207.86    170.42 o 
 -17  18   5      230.24      370.65    225.78 o 
 -16  18   5      127.83      186.01    173.61 o 
 -15  18   5     1666.01     1783.04    206.27 o 
 -14  18   5      353.56      300.76    184.85 o 
 -13  18   5        4.17       -4.14     52.18 o 
 -12  18   5     1214.02     1105.05    158.65 o 
 -11  18   5      370.34      528.67    152.82 o 
 -10  18   5      194.49      179.44    170.64 o 
  -9  18   5     1757.29     1827.16    153.14 o 
  -8  18   5      340.43      279.02    155.68 o 
  -7  18   5        5.91      -41.57    111.99 o 
  -6  18   5      383.58      359.20    181.67 o 
  -5  18   5       76.90       15.59    150.27 o 
  -4  18   5      322.77      359.09    164.38 o 
  -3  18   5      750.79      700.79    185.48 o 
  -2  18   5      259.89       79.64     71.37 o 
  -1  18   5        4.25        0.95     38.28 o 
   0  18   5     1155.48     1043.76    228.54 o 
   1  18   5      259.86       94.92     97.99 o 
 -18  19   5      198.11      188.03    164.49 o 
 -17  19   5      428.88      641.08    227.80 o 
 -16  19   5      346.31      279.34    230.56 o 
 -15  19   5      236.37      105.10    150.38 o 
 -14  19   5      600.29      646.81    200.44 o 
 -13  19   5      143.78      143.59    164.70 o 
 -12  19   5        1.32       11.67     50.80 o 
 -11  19   5     1713.22     1856.32    165.97 o 
 -10  19   5      232.61      160.46    197.26 o 
  -9  19   5      134.35      179.12    178.48 o 
  -8  19   5     1449.03     1637.01    198.10 o 
  -7  19   5      266.48      263.54    255.48 o 
  -6  19   5       84.06      109.02    232.78 o 
  -5  19   5      648.03      600.67    234.27 o 
  -4  19   5      131.23      118.99    179.86 o 
  -3  19   5       45.89      -10.92     92.05 o 
  -2  19   5      833.43      935.69    252.51 o 
  -1  19   5      215.62       73.49    192.48 o 
 -17  20   5       67.26       -3.71    117.82 o 
 -16  20   5      353.97      267.36    152.29 o 
 -15  20   5      112.36       92.16    275.73 o 
 -14  20   5       37.81      103.51    141.79 o 
 -13  20   5      776.02      717.97    206.16 o 
 -12  20   5      164.33       37.75     66.49 o 
 -11  20   5       11.31       26.62     30.22 o 
 -10  20   5      734.57      795.70    195.35 o 
  -9  20   5      325.44      202.56    263.43 o 
  -8  20   5       45.78       29.06     78.58 o 
  -7  20   5     1366.52     1519.71    214.86 o 
  -6  20   5      115.41      278.81    261.10 o 
  -5  20   5       82.53       20.04     90.99 o 
  -4  20   5      543.58      602.26    235.22 o 
  -3  20   5       38.40       59.71    161.41 o 
 -15  21   5      842.86      770.25    230.34 o 
 -14  21   5      145.23        5.73     48.36 o 
 -13  21   5       20.28       56.53    208.71 o 
 -12  21   5      577.54      543.30    236.39 o 
 -11  21   5      193.42      284.11    177.00 o 
 -10  21   5      200.33       56.74    157.59 o 
  -9  21   5      464.91      563.45    220.48 o 
  -8  21   5       54.18       98.52    211.68 o 
  -7  21   5      114.57      102.76    283.37 o 
  -6  21   5      676.93      510.74    249.54 o 
   0   0   6     1523.13     1656.94    115.17 o 
  -1   1   6      801.00      655.18     53.45 o 
   0   1   6      150.31      116.66     47.72 o 
   1   1   6      186.96      184.85     44.86 o 
  -3   2   6     1354.04     1343.14     52.92 o 
  -2   2   6     1966.38     1937.56     68.08 o 
  -1   2   6      557.62      594.63     51.22 o 
   0   2   6       93.56       19.20     31.18 o 
   1   2   6     3921.82     3935.46     61.83 o 
   2   2   6      966.53      942.80     42.74 o 
  -5   3   6    26836.57    27387.84    198.42 o 
  -4   3   6      654.85      865.17     54.09 o 
  -3   3   6     3098.93     3100.41     63.84 o 
  -2   3   6     2830.94     2903.26     62.68 o 
  -1   3   6     7797.17     8141.02     90.36 o 
   0   3   6     3621.26     3457.69     82.19 o 
   1   3   6    51388.15    52341.69    256.01 o 
   2   3   6     1118.08     1168.37     45.28 o 
   3   3   6       40.43       22.59     35.63 o 
  -7   4   6       21.74        0.21     15.48 o 
  -6   4   6      597.76      588.80     55.04 o 
  -5   4   6       72.80       21.53     22.38 o 
  -4   4   6    26809.14    26680.16    148.26 o 
  -3   4   6      276.47      667.49     52.50 o 
  -2   4   6      421.52      395.04     35.63 o 
  -1   4   6    38725.49    39864.66    158.86 o 
   0   4   6     7265.68     7312.97     85.69 o 
   1   4   6      244.94      268.84     50.16 o 
   2   4   6     9141.53     9134.62     90.89 o 
   3   4   6     1745.43     1874.88     51.01 o 
   4   4   6       40.82       51.65     31.07 o 
  -9   5   6     4408.62     4372.49     66.81 o 
  -8   5   6     1578.64     1603.49     61.09 o 
  -7   5   6      465.90      439.05     58.75 o 
  -6   5   6     4671.60     4354.04     69.68 o 
  -5   5   6      482.22      570.34     52.28 o 
  -4   5   6      304.69      314.55     56.10 o 
  -3   5   6    23313.24    23517.71    147.31 o 
  -2   5   6     1717.19     1919.85     41.04 o 
  -1   5   6      357.22      257.60     49.95 o 
   0   5   6     7380.77     7124.63     79.75 o 
   1   5   6     2076.68     1970.54     51.97 o 
   2   5   6     1147.05     1100.18     55.15 o 
   3   5   6    13245.18    13343.58    157.38 o 
   4   5   6      825.58      889.24     63.95 o 
   5   5   6       59.23      -13.57     30.22 o 
 -11   6   6     5445.00     5586.67    113.90 o 
 -10   6   6      280.21      292.07    111.35 o 
  -9   6   6      109.27       66.28     38.81 o 
  -8   6   6     6416.78     6380.57    144.87 o 
  -7   6   6      992.11     1039.83     56.53 o 
  -6   6   6      247.77      228.33     55.36 o 
  -5   6   6     7675.33     7498.03     83.67 o 
  -4   6   6     1532.04     1657.79     66.39 o 
  -3   6   6       11.35      -12.41     23.33 o 
  -2   6   6     6918.20     6850.27     74.02 o 
  -1   6   6     1601.22     1691.30     50.80 o 
   0   6   6        5.30      -16.12     32.24 o 
   1   6   6    14530.99    14642.71    119.73 o 
   2   6   6     5525.28     5487.94     80.17 o 
   3   6   6      490.58      333.21     72.11 o 
   4   6   6     8548.93     8633.10     99.69 o 
   5   6   6      641.70      689.01     72.75 o 
   6   6   6       66.26       72.65     77.84 o 
 -13   7   6      173.86      167.24     99.26 o 
 -12   7   6      241.42      189.51    111.67 o 
 -11   7   6      106.61       74.45     85.27 o 
 -10   7   6     6161.44     6412.39    132.25 o 
  -9   7   6      178.57      221.12     90.25 o 
  -8   7   6      436.57      381.25     79.01 o 
  -7   7   6    20896.29    21657.89    172.97 o 
  -6   7   6      820.10      877.89     42.84 o 
  -5   7   6     1953.18     1857.49     54.19 o 
  -4   7   6       72.02       10.61     36.27 o 
  -3   7   6      497.90      474.79     53.98 o 
  -2   7   6      553.80      474.37     59.92 o 
  -1   7   6    17060.89    17673.33    137.55 o 
   0   7   6      722.15      884.36     66.39 o 
   1   7   6       74.40       22.38     51.43 o 
   2   7   6    10181.94    10189.40    108.17 o 
   3   7   6      590.89      533.33     67.13 o 
   4   7   6      129.12       64.59     34.04 o 
   5   7   6     1052.76     1190.96     80.92 o 
   6   7   6        7.45       -5.20     44.33 o 
   7   7   6       18.59      -24.18     76.14 o 
 -15   8   6     3067.16     2991.49    125.25 o 
 -14   8   6       33.08       10.18     61.09 o 
 -13   8   6       59.45      132.46    116.23 o 
 -12   8   6      998.51      906.53    117.29 o 
 -11   8   6        6.16       15.70     61.72 o 
 -10   8   6      183.20       40.09     49.74 o 
  -9   8   6     3826.42     3577.74     95.87 o 
  -8   8   6        2.33       36.38     66.07 o 
  -7   8   6      182.74       66.39     69.57 o 
  -6   8   6     5037.37     5248.58    105.63 o 
  -5   8   6     5089.89     5254.63    126.52 o 
  -4   8   6       58.83        7.74     41.04 o 
  -3   8   6     6404.43     6614.10    105.31 o 
  -2   8   6     2434.67     2437.27     79.11 o 
  -1   8   6      272.80      279.87     67.87 o 
   0   8   6     8757.54     8457.16    106.05 o 
   1   8   6     2214.16     2268.01     69.78 o 
   2   8   6       34.60        8.59     22.06 o 
   3   8   6     5099.62     5401.61    106.79 o 
   4   8   6       47.22       21.53     34.78 o 
   5   8   6      130.03       80.39     79.33 o 
   6   8   6      225.27      184.53    104.67 o 
   7   8   6      408.80      401.83    142.96 o 
   8   8   6       13.20      -21.85     64.80 o 
 -17   9   6     3246.65     3311.98    148.26 o 
 -16   9   6      449.96      500.99    142.53 o 
 -15   9   6        4.20       70.21    114.01 o 
 -14   9   6      772.39      755.93    123.55 o 
 -13   9   6      302.93      324.73    120.90 o 
 -12   9   6      110.48       70.63     88.13 o 
 -11   9   6     2555.25     2638.13     98.84 o 
 -10   9   6      330.65      354.42     85.69 o 
  -9   9   6       38.21       54.30     66.81 o 
  -8   9   6     5322.68     5296.94     95.87 o 
  -7   9   6       74.68       42.31     46.77 o 
  -6   9   6       71.16       -7.74     32.35 o 
  -5   9   6     5003.56     5048.04     75.19 o 
  -4   9   6      196.98      233.95     64.48 o 
  -3   9   6      125.32      123.23     54.51 o 
  -2   9   6     9676.83     9192.63    111.14 o 
  -1   9   6     2666.38     2702.61     79.96 o 
   0   9   6      717.84      632.91     73.92 o 
   1   9   6     4102.97     4424.03     76.14 o 
   2   9   6      254.04      256.86     73.60 o 
   3   9   6      295.16      279.55     77.31 o 
   4   9   6      180.88      226.84    100.85 o 
   5   9   6      623.64      566.21    115.17 o 
   6   9   6      183.64      -20.36    144.97 o 
   7   9   6     5120.64     5260.99    137.23 o 
   8   9   6       43.53       66.60    128.53 o 
   9   9   6       35.84       -8.59     61.51 o 
 -19  10   6     2025.35     1982.31    181.77 o 
 -18  10   6       32.49      120.37     99.48 o 
 -17  10   6       10.24      -27.26     75.61 o 
 -16  10   6     2458.47     2276.07    141.79 o 
 -15  10   6      345.60      416.46    137.97 o 
 -14  10   6       85.80       74.87     79.22 o 
 -13  10   6     2981.93     3002.73    127.16 o 
 -12  10   6      935.06      985.11    119.41 o 
 -11  10   6      192.44       43.27     57.16 o 
 -10  10   6     7410.70     7625.19    165.65 o 
  -9  10   6      981.94      945.23     90.14 o 
  -8  10   6      129.35      153.14     97.46 o 
  -7  10   6     2239.22     2062.48     91.42 o 
  -6  10   6      138.76      186.23     86.86 o 
  -5  10   6       15.11       -0.21     22.27 o 
  -4  10   6     6880.85     6977.53     98.52 o 
  -3  10   6      956.82     1033.68     76.36 o 
  -2  10   6       19.01       16.65     21.42 o 
  -1  10   6     4659.17     4737.52    107.11 o 
   0  10   6     1018.81     1141.43     77.31 o 
   1  10   6      121.02      119.94     43.27 o 
   2  10   6     3577.38     3510.40     98.20 o 
   3  10   6      243.92      247.21    118.99 o 
   4  10   6       72.06      -23.97     67.02 o 
   5  10   6     2562.44     2764.12    123.34 o 
   6  10   6      443.56      508.41    140.62 o 
   7  10   6       73.26       83.99     84.95 o 
   8  10   6     3469.23     3405.20    158.97 o 
   9  10   6       79.09       69.04    130.34 o 
  10  10   6        8.58      -28.74    128.96 o 
 -20  11   6       47.24       75.40    104.78 o 
 -19  11   6       16.96      -70.74    127.69 o 
 -18  11   6     1856.36     1783.04    163.42 o 
 -17  11   6      120.67      127.26    132.14 o 
 -16  11   6        8.11      -19.09     62.89 o 
 -15  11   6     1979.96     2141.39    137.02 o 
 -14  11   6      121.90      147.20    110.19 o 
 -13  11   6      116.44      208.92    118.78 o 
 -12  11   6     5113.63     4887.05    151.44 o 
 -11  11   6     3611.45     3379.75    118.46 o 
 -10  11   6      414.59      360.79    110.51 o 
  -9  11   6     6872.32     7087.40    131.29 o 
  -8  11   6        6.03       16.23     48.47 o 
  -7  11   6      433.79      376.80    100.22 o 
  -6  11   6     3920.32     3813.81    102.13 o 
  -5  11   6     1737.30     1711.35     82.40 o 
  -4  11   6       83.58       84.95     48.04 o 
  -3  11   6     5227.58     5740.45     98.95 o 
  -2  11   6      188.07      210.19     66.71 o 
  -1  11   6      170.49      167.77     86.96 o 
   0  11   6     2208.55     2295.37     89.40 o 
   1  11   6     1121.79     1038.24    111.78 o 
   2  11   6      229.25      155.79    128.43 o 
   3  11   6     3414.68     3383.67    118.88 o 
   4  11   6       84.43       49.00    141.58 o 
   5  11   6        1.40      -60.66     84.63 o 
   6  11   6     3289.75     3027.97    208.50 o 
   7  11   6       77.47       67.87    152.29 o 
   8  11   6       11.83      -52.60     84.63 o 
   9  11   6     2485.90     2607.27    219.21 o 
 -20  12   6      458.51      405.43    211.89 o 
 -19  12   6       87.81       49.95    109.44 o 
 -18  12   6        6.32       70.95     91.20 o 
 -17  12   6     2156.55     1988.88    182.73 o 
 -16  12   6      127.81       41.68     58.43 o 
 -15  12   6      211.88      182.62    129.81 o 
 -14  12   6     3263.02     2955.65    166.18 o 
 -13  12   6     1329.71     1317.16    140.84 o 
 -12  12   6      928.88      807.05    122.38 o 
 -11  12   6     5644.58     5389.21    133.94 o 
 -10  12   6     3324.83     3251.53    101.07 o 
  -9  12   6      299.60      244.66    107.85 o 
  -8  12   6     2087.28     2011.58    106.58 o 
  -7  12   6      428.76      409.57     97.14 o 
  -6  12   6      258.55      277.32     95.23 o 
  -5  12   6     1117.04     1235.18     97.78 o 
  -4  12   6      195.77      162.89     94.49 o 
  -3  12   6      954.09      855.94     95.45 o 
  -2  12   6     2030.12     2094.83     93.64 o 
  -1  12   6      275.51      312.53     89.61 o 
   0  12   6      191.38       29.38    123.76 o 
   1  12   6     5152.49     5322.39    128.11 o 
   2  12   6      434.09      506.71    135.32 o 
   3  12   6       35.65        1.06     32.45 o 
   4  12   6     2733.12     2953.84    161.83 o 
   5  12   6      556.78      447.32    189.30 o 
   6  12   6       40.77      -65.75    100.96 o 
   7  12   6     1719.51     1817.29    206.91 o 
   8  12   6      346.73      340.95    210.83 o 
 -20  13   6       15.12       10.18     65.43 o 
 -19  13   6      813.35      709.69    198.74 o 
 -18  13   6      382.98      451.67    171.38 o 
 -17  13   6      168.53       31.71     78.16 o 
 -16  13   6     2133.38     1710.92    211.04 o 
 -15  13   6       14.79       48.57    129.49 o 
 -14  13   6       13.22       95.87    142.32 o 
 -13  13   6     4790.40     4647.91    153.67 o 
 -12  13   6     2355.97     2281.37    124.19 o 
 -11  13   6      453.68      437.67    120.16 o 
 -10  13   6     2466.34     2337.90    103.19 o 
  -9  13   6     1119.15     1223.19    102.45 o 
  -8  13   6      118.85       47.40    122.06 o 
  -7  13   6      707.13      755.51    114.22 o 
  -6  13   6       18.04       51.75     63.84 o 
  -5  13   6      372.42      342.33    116.66 o 
  -4  13   6      704.45      704.92     98.63 o 
  -3  13   6      370.98      419.64    102.76 o 
  -2  13   6      290.47      314.23    102.02 o 
  -1  13   6     1915.87     1971.92    124.40 o 
   0  13   6     1120.04     1173.03    133.41 o 
   1  13   6       46.90       53.98     87.81 o 
   2  13   6     2800.75     2759.35    139.56 o 
   3  13   6       74.04       16.23    136.81 o 
   4  13   6        6.37       63.21    160.35 o 
   5  13   6     1982.68     1675.93    192.16 o 
   6  13   6      441.72      393.13    224.09 o 
   7  13   6       77.51       19.41    142.74 o 
 -20  14   6       83.19      132.88    149.74 o 
 -19  14   6        1.85       18.35    121.64 o 
 -18  14   6     1587.34     1515.15    192.38 o 
 -17  14   6      397.79      389.74    180.50 o 
 -16  14   6        0.43      117.93    124.50 o 
 -15  14   6     3193.78     3219.29    166.82 o 
 -14  14   6       90.82       22.06     94.92 o 
 -13  14   6        8.98      -67.55    150.27 o 
 -12  14   6     6440.45     6180.14    148.05 o 
 -11  14   6      448.42      398.65    121.53 o 
 -10  14   6       97.82       76.36     91.63 o 
  -9  14   6     1137.55     1158.08    126.84 o 
  -8  14   6       77.85       35.63     74.02 o 
  -7  14   6       66.11      117.82     98.73 o 
  -6  14   6      414.16      475.43    115.28 o 
  -5  14   6      279.68      224.09    117.19 o 
  -4  14   6      249.96      232.78    110.08 o 
  -3  14   6     4887.44     4914.52    114.54 o 
  -2  14   6      110.20       94.39    123.66 o 
  -1  14   6       12.09        5.30     57.06 o 
   0  14   6     1185.18     1089.89    137.12 o 
   1  14   6      111.35      185.38    165.23 o 
   2  14   6       37.71       15.38    113.47 o 
   3  14   6     2018.96     1938.93    199.48 o 
   4  14   6      280.00      326.85    218.25 o 
   5  14   6       45.56       55.46    196.73 o 
   6  14   6     1324.24     1295.84    240.10 o 
 -20  15   6      524.06      497.38    237.45 o 
 -19  15   6        2.84      108.07    148.05 o 
 -18  15   6       26.97        7.53    170.95 o 
 -17  15   6     2128.56     2280.42    188.98 o 
 -16  15   6      186.26      300.02    179.65 o 
 -15  15   6       11.14      -16.01    101.07 o 
 -14  15   6     4048.46     3967.38    169.68 o 
 -13  15   6       55.62      102.13    140.73 o 
 -12  15   6       79.89      135.43    123.44 o 
 -11  15   6     2194.28     2000.13    143.70 o 
 -10  15   6       85.48       86.22     92.37 o 
  -9  15   6        2.41       -8.27     41.15 o 
  -8  15   6     1811.23     2100.98    132.78 o 
  -7  15   6      475.39      513.82    124.40 o 
  -6  15   6       70.05      104.14    135.00 o 
  -5  15   6     3301.14     3573.82    128.00 o 
  -4  15   6      104.16      220.37    125.88 o 
  -3  15   6       40.33       51.33     97.14 o 
  -2  15   6     2603.96     2755.32    146.24 o 
  -1  15   6      156.81      125.35     88.34 o 
   0  15   6        6.37      -49.10     68.40 o 
   1  15   6      899.19      937.49    168.94 o 
   2  15   6       93.80      -91.31    136.17 o 
   3  15   6       16.43       81.77    226.74 o 
   4  15   6     1522.71     1437.42    240.63 o 
   5  15   6       80.36      -10.39     93.86 o 
 -19  16   6      797.95      763.78    218.36 o 
 -18  16   6        0.20      101.92    151.34 o 
 -17  16   6       11.03      -39.35     83.99 o 
 -16  16   6     1912.92     1785.80    211.89 o 
 -15  16   6      283.76      194.82    124.29 o 
 -14  16   6        1.57      -52.60    104.46 o 
 -13  16   6     2387.86     2268.75    174.24 o 
 -12  16   6       30.64       49.53    121.75 o 
 -11  16   6       27.00      -33.30     78.27 o 
 -10  16   6     2010.49     1649.20    145.71 o 
  -9  16   6      415.62      470.23    140.09 o 
  -8  16   6       53.73      220.06    103.72 o 
  -7  16   6     2873.26     3035.61    139.03 o 
  -6  16   6      580.77      559.42    147.09 o 
  -5  16   6        0.50       64.80    129.91 o 
  -4  16   6     4317.12     4486.60    199.27 o 
  -3  16   6      261.49       45.50     96.82 o 
  -2  16   6       33.25      -30.65     70.31 o 
  -1  16   6     1719.94     1638.28    177.00 o 
   0  16   6      119.44      107.96    119.31 o 
   1  16   6        2.87      -19.73    119.31 o 
   2  16   6     1252.00     1372.30    231.83 o 
   3  16   6       64.63      185.91    250.60 o 
 -19  17   6       60.23       66.49     70.21 o 
 -18  17   6      540.32      743.95    217.09 o 
 -17  17   6        4.24      -51.86     60.02 o 
 -16  17   6       18.73     -201.71    201.71 o 
 -15  17   6     1630.80     1502.32    201.50 o 
 -14  17   6      312.61      140.09     96.29 o 
 -13  17   6       40.51      105.84    133.94 o 
 -12  17   6     2206.44     2076.38    158.97 o 
 -11  17   6      184.94       43.69     69.57 o 
 -10  17   6        2.47      -24.92     82.51 o 
  -9  17   6     2824.73     3141.77    151.12 o 
  -8  17   6       55.89      212.84    131.82 o 
  -7  17   6       29.44      -50.27    277.75 o 
  -6  17   6     3832.16     4048.61    163.53 o 
  -5  17   6      481.80      533.01    158.02 o 
  -4  17   6       26.03       74.45    109.23 o 
  -3  17   6     2424.99     2220.82    227.16 o 
  -2  17   6      141.87      168.09    205.53 o 
  -1  17   6       11.40      -65.96    167.35 o 
   0  17   6     1296.90     1404.12    259.83 o 
   1  17   6        2.79     -139.14    229.81 o 
   2  17   6       14.99       84.63    189.83 o 
 -18  18   6       83.00      115.60    226.63 o 
 -17  18   6      391.35      109.55    185.38 o 
 -16  18   6        0.18     -132.99    193.44 o 
 -15  18   6        7.81      -28.42     90.25 o 
 -14  18   6     2456.55     2598.36    202.98 o 
 -13  18   6      243.12      258.66    163.74 o 
 -12  18   6        3.21       -5.62    104.67 o 
 -11  18   6     2519.23     2440.77    164.80 o 
 -10  18   6       80.99      293.23    181.35 o 
  -9  18   6       21.89       32.24     53.87 o 
  -8  18   6     2044.87     1850.28    185.80 o 
  -7  18   6       42.42       36.38    137.97 o 
  -6  18   6       23.81        2.33     83.14 o 
  -5  18   6     2529.23     2553.40    210.72 o 
  -4  18   6      614.60      716.38    205.21 o 
  -3  18   6        4.17      -13.15     50.59 o 
  -2  18   6     1612.53     2088.78    239.68 o 
  -1  18   6        7.96       69.36    147.62 o 
   0  18   6        0.45      -75.51    497.70 o 
 -17  19   6      231.05      258.23    306.17 o 
 -16  19   6      437.02      437.89    236.18 o 
 -15  19   6        0.76     -110.08    146.99 o 
 -14  19   6        0.52      -12.30     78.48 o 
 -13  19   6     1063.49     1011.62    220.90 o 
 -12  19   6      277.44      175.41    156.00 o 
 -11  19   6        9.79     -126.73    186.65 o 
 -10  19   6     1494.16     1636.16    181.14 o 
  -9  19   6      100.53      196.41     89.61 o 
  -8  19   6        7.83       41.04    150.17 o 
  -7  19   6     1277.41     1372.62    200.86 o 
  -6  19   6      637.41      692.20    188.88 o 
  -5  19   6      133.63      192.70    232.25 o 
  -4  19   6     1744.67     1623.22    233.95 o 
  -3  19   6      268.02      316.14    240.21 o 
  -2  19   6       55.38       -3.29     58.96 o 
 -15  20   6      354.68      379.35    235.12 o 
 -14  20   6      156.50      118.57    152.93 o 
 -13  20   6       57.90       71.37    116.97 o 
 -12  20   6      508.27      553.27    195.24 o 
 -11  20   6      189.12       86.64     93.43 o 
 -10  20   6       27.40       79.54    112.20 o 
  -9  20   6      883.19      933.36    206.16 o 
  -8  20   6      142.25      222.18    214.86 o 
  -7  20   6       31.52       88.34    156.64 o 
  -6  20   6     1287.83     1320.44    221.75 o 
  -5  20   6      285.40      282.20    216.03 o 
   0   0   7       92.10       12.83     48.15 o 
  -1   1   7     3682.56     3632.36     74.34 o 
   0   1   7     4946.90     4702.42     92.90 o 
   1   1   7      180.68      164.80     65.33 o 
  -3   2   7      468.03      416.57     61.62 o 
  -2   2   7      753.36      614.57     62.46 o 
  -1   2   7      259.74      272.13     60.24 o 
   0   2   7     1827.65     1735.63     57.27 o 
   1   2   7     3310.57     3303.81     75.61 o 
   2   2   7     1144.46     1036.01     50.06 o 
  -5   3   7     4136.49     4334.95    123.55 o 
  -4   3   7     1958.26     1878.38     63.10 o 
  -3   3   7      695.37      705.24     66.28 o 
  -2   3   7     1424.95     1353.53     62.99 o 
  -1   3   7     2124.98     1972.87     59.71 o 
   0   3   7      310.42      270.01     58.12 o 
   1   3   7     8048.01     8217.06    104.67 o 
   2   3   7     9963.90    10323.13     92.05 o 
   3   3   7        4.52       -9.65     13.47 o 
  -7   4   7     6146.81     5839.60     90.04 o 
  -6   4   7     7737.18     7904.63     99.90 o 
  -5   4   7     1623.55     1506.56     63.63 o 
  -4   4   7     5143.97     5163.95     86.86 o 
  -3   4   7     4682.33     4900.31     81.13 o 
  -2   4   7     2955.20     2957.24     63.42 o 
  -1   4   7     2376.20     2181.26     62.15 o 
   0   4   7     4438.36     4335.06     74.77 o 
   1   4   7      738.27      720.83     60.34 o 
   2   4   7     4685.84     4732.75     74.13 o 
   3   4   7     4414.63     4512.37    109.98 o 
   4   4   7      357.14      438.10     76.68 o 
  -9   5   7     1780.36     1725.03     80.07 o 
  -8   5   7     5479.25     5397.16     93.33 o 
  -7   5   7      687.94      679.15     67.45 o 
  -6   5   7     6079.54     6475.91     89.40 o 
  -5   5   7     6101.33     6071.22     83.25 o 
  -4   5   7     1282.72     1260.52     63.10 o 
  -3   5   7     4087.22     4122.74     76.04 o 
  -2   5   7     3809.99     3721.02     64.69 o 
  -1   5   7      782.41      764.10     53.45 o 
   0   5   7     2107.35     2059.41     57.80 o 
   1   5   7     2361.85     2353.17     59.07 o 
   2   5   7      503.17      427.49     60.77 o 
   3   5   7     2366.64     2335.04     69.99 o 
   4   5   7     2719.75     2709.61     76.04 o 
   5   5   7     1481.65     1329.67     97.04 o 
 -11   6   7      991.86     1033.47    106.69 o 
 -10   6   7     1258.76     1257.24     98.73 o 
  -9   6   7     1882.86     1911.04     91.31 o 
  -8   6   7     3390.50     3342.10     84.84 o 
  -7   6   7     4997.87     5422.29     81.34 o 
  -6   6   7       61.81       32.35     35.85 o 
  -5   6   7     3308.61     3187.05     69.99 o 
  -4   6   7     4796.89     4700.72    119.52 o 
  -3   6   7        1.61       -3.92     38.18 o 
  -2   6   7     2123.61     2036.50     51.65 o 
  -1   6   7     2601.36     2555.52     60.45 o 
   0   6   7     3319.14     3288.75     75.08 o 
   1   6   7     1043.77     1139.84     62.57 o 
   2   6   7     1760.00     1788.77     63.84 o 
   3   6   7      635.37      595.05     89.40 o 
   4   6   7     3054.98     2872.82     87.07 o 
   5   6   7     1527.26     1496.91     93.33 o 
   6   6   7     2384.34     2505.14    111.35 o 
 -13   7   7      389.94      463.55    122.91 o 
 -12   7   7     1641.60     1793.22    114.22 o 
 -11   7   7       83.13      -28.63     62.15 o 
 -10   7   7     2270.92     2299.93    113.37 o 
  -9   7   7     1538.94     1483.66    104.14 o 
  -8   7   7     1427.31     1301.99     91.10 o 
  -7   7   7     1919.17     1902.35     80.70 o 
  -6   7   7     2255.25     2215.20     87.49 o 
  -5   7   7     2281.75     2476.19     97.25 o 
  -4   7   7     3940.96     3778.07     78.58 o 
  -3   7   7     3059.98     3188.85     74.02 o 
  -2   7   7     1698.32     1666.38     59.18 o 
  -1   7   7     1842.37     1846.56     63.42 o 
   0   7   7     3227.24     3264.36     76.57 o 
   1   7   7      638.35      606.93     74.77 o 
   2   7   7     3037.87     3171.25     77.42 o 
   3   7   7     3319.67     3390.03     90.99 o 
   4   7   7      240.40      325.05     90.46 o 
   5   7   7      690.65      863.26    100.22 o 
   6   7   7     1094.31      941.20    121.53 o 
   7   7   7      257.86      211.57     90.57 o 
 -15   8   7     1057.81     1078.86    148.37 o 
 -14   8   7      411.57      353.04    135.64 o 
 -13   8   7      555.81      602.80    130.34 o 
 -12   8   7     2527.93     2454.98    133.52 o 
 -11   8   7     3227.32     3443.38    107.11 o 
 -10   8   7      195.95      186.97    106.37 o 
  -9   8   7     2431.75     2393.05     98.10 o 
  -8   8   7     2348.43     2255.50     83.89 o 
  -7   8   7      370.70      324.94     80.60 o 
  -6   8   7     1457.91     1470.51     85.16 o 
  -5   8   7     2620.01     2535.58    131.08 o 
  -4   8   7      705.07      630.47     91.20 o 
  -3   8   7     1484.39     1544.64     91.52 o 
  -2   8   7     1937.79     1923.13     74.66 o 
  -1   8   7     1832.38     1737.01     76.36 o 
   0   8   7     1627.03     1593.53     79.64 o 
   1   8   7     3242.53     3445.82     86.11 o 
   2   8   7       32.75       24.82     23.97 o 
   3   8   7      930.74      976.63     90.67 o 
   4   8   7      369.46      393.34    106.05 o 
   5   8   7      457.34      330.46    123.02 o 
   6   8   7     1843.71     1717.71    128.22 o 
   7   8   7     2019.20     1934.59    138.40 o 
   8   8   7        2.31      -24.39    110.93 o 
 -17   9   7      677.69      516.15    180.18 o 
 -16   9   7      380.23      489.74    170.74 o 
 -15   9   7      979.29      835.26    155.37 o 
 -14   9   7      398.31      422.51    127.26 o 
 -13   9   7     2486.00     2538.44    120.90 o 
 -12   9   7      136.36      195.24    126.41 o 
 -11   9   7     2258.32     2377.14    112.63 o 
 -10   9   7     2742.35     2824.46    114.22 o 
  -9   9   7      445.01      532.38     91.52 o 
  -8   9   7     1065.29     1060.94     89.40 o 
  -7   9   7      545.10      440.96    102.87 o 
  -6   9   7      923.98      856.79     98.95 o 
  -5   9   7     1539.78     1527.88     98.95 o 
  -4   9   7     2169.42     2268.54     92.69 o 
  -3   9   7     1330.40     1475.07     94.60 o 
  -2   9   7     1552.39     1506.99     83.57 o 
  -1   9   7     1437.76     1287.25     82.83 o 
   0   9   7     1329.02     1429.99     86.96 o 
   1   9   7     2371.34     2318.92     92.58 o 
   2   9   7      818.73      882.98     88.66 o 
   3   9   7      621.99      614.14     92.58 o 
   4   9   7      823.77      698.56    128.22 o 
   5   9   7     2693.35     2498.04    130.34 o 
   6   9   7      617.92      583.60    144.65 o 
   7   9   7     1487.68     1303.26    165.23 o 
   8   9   7     1379.67     1368.91    162.68 o 
   9   9   7       31.94       48.57    126.09 o 
 -19  10   7     1048.90      911.19    191.00 o 
 -18  10   7      807.70      713.19    193.01 o 
 -17  10   7       85.76       79.54    148.90 o 
 -16  10   7      409.00      306.17    146.46 o 
 -15  10   7      169.76      193.54    121.11 o 
 -14  10   7       49.39      -51.75    101.38 o 
 -13  10   7     2069.42     1977.01    136.70 o 
 -12  10   7     1713.58     1610.07    119.20 o 
 -11  10   7       51.54       35.85     55.04 o 
 -10  10   7     1448.16     1459.05    113.37 o 
  -9  10   7     2579.82     2778.97     96.40 o 
  -8  10   7       47.72       14.95     73.60 o 
  -7  10   7     1062.89     1147.37    102.45 o 
  -6  10   7     1871.42     1929.50     99.90 o 
  -5  10   7     1566.79     1719.62    104.88 o 
  -4  10   7     2660.30     2831.14    105.10 o 
  -3  10   7     3955.01     3961.86    103.61 o 
  -2  10   7       34.50        8.27     30.65 o 
  -1  10   7     1630.13     1638.07     91.10 o 
   0  10   7     3959.51     4003.54     91.84 o 
   1  10   7       75.30       95.34     68.19 o 
   2  10   7      922.16     1077.27     96.82 o 
   3  10   7      598.38      740.13    109.44 o 
   4  10   7      624.05      495.05    131.72 o 
   5  10   7     2038.27     2095.89    139.46 o 
   6  10   7     1544.24     1513.46    154.94 o 
   7  10   7      403.80      360.89    173.08 o 
   8  10   7     1403.78     1375.91    176.79 o 
   9  10   7     1290.45     1230.30    211.47 o 
  10  10   7      102.75       46.45    183.04 o 
 -20  11   7      765.20      616.79    265.76 o 
 -19  11   7       34.37      -21.00     56.42 o 
 -18  11   7      825.64      793.79    201.07 o 
 -17  11   7      909.57      784.57    184.10 o 
 -16  11   7       36.64       25.66    153.35 o 
 -15  11   7      611.92      624.11    160.14 o 
 -14  11   7     1814.82     1679.75    181.77 o 
 -13  11   7      449.35      188.56    142.43 o 
 -12  11   7      500.55      432.16    124.93 o 
 -11  11   7      668.15      816.49    117.82 o 
 -10  11   7       66.63       22.16    116.44 o 
  -9  11   7     3086.24     3063.93    113.37 o 
  -8  11   7     2072.72     1975.31    110.08 o 
  -7  11   7       20.65       19.62     84.63 o 
  -6  11   7      962.38      953.72    114.85 o 
  -5  11   7     1725.15     1817.93    109.23 o 
  -4  11   7      658.15      756.89    113.47 o 
  -3  11   7     2527.95     2545.65    109.34 o 
  -2  11   7     1411.19     1431.27    111.14 o 
  -1  11   7      309.99      219.95     90.67 o 
   0  11   7     3041.84     3315.69    140.84 o 
   1  11   7     1943.11     2105.12    114.43 o 
   2  11   7      266.12      339.15    130.12 o 
   3  11   7     1297.48     1310.47    139.88 o 
   4  11   7     2093.17     2091.33    161.30 o 
   5  11   7       27.11       -5.20    110.82 o 
   6  11   7     1456.21     1577.41    184.53 o 
   7  11   7     1501.59     1432.12    198.00 o 
   8  11   7        4.87      215.39    205.42 o 
   9  11   7      868.60      986.06    233.95 o 
 -20  12   7      436.50      471.40    269.69 o 
 -19  12   7      470.51      574.48    217.09 o 
 -18  12   7        4.90      -56.21    157.49 o 
 -17  12   7      939.98      932.61    193.65 o 
 -16  12   7      775.14      667.38    172.33 o 
 -15  12   7      791.72      688.91    201.82 o 
 -14  12   7      748.49      556.88    180.61 o 
 -13  12   7      663.25      708.42    172.23 o 
 -12  12   7       64.53      140.62     89.83 o 
 -11  12   7     1721.53     1729.06    123.66 o 
 -10  12   7     4405.75     4431.14    190.68 o 
  -9  12   7      557.30      443.82    114.32 o 
  -8  12   7     2598.36     2507.79    113.79 o 
  -7  12   7     1398.35     1338.90    114.01 o 
  -6  12   7     1478.00     1608.16    118.57 o 
  -5  12   7      674.83      751.69    117.93 o 
  -4  12   7      585.45      682.76    114.75 o 
  -3  12   7     2601.08     2609.71    113.16 o 
  -2  12   7     2151.94     2243.20    117.29 o 
  -1  12   7     3091.22     3396.61    123.13 o 
   0  12   7      374.08      304.69    114.75 o 
   1  12   7      324.08      313.38    140.52 o 
   2  12   7      509.74      506.29    149.53 o 
   3  12   7       24.06       66.39     80.70 o 
   4  12   7     1090.77     1155.11    165.76 o 
   5  12   7     1033.12     1136.98    186.97 o 
   6  12   7      129.64        9.97     62.04 o 
   7  12   7      947.77      927.31    211.57 o 
   8  12   7      514.83      528.24    237.24 o 
 -19  13   7      363.73      203.62    121.75 o 
 -18  13   7      757.15      776.83    222.18 o 
 -17  13   7       30.31       -0.85     42.95 o 
 -16  13   7      753.93      636.73    174.77 o 
 -15  13   7      888.37      877.47    201.71 o 
 -14  13   7      222.70      101.92    170.64 o 
 -13  13   7      812.42      836.00    161.94 o 
 -12  13   7      822.20      662.29    147.31 o 
 -11  13   7     1325.82     1268.58    137.23 o 
 -10  13   7     1923.20     1979.45    115.91 o 
  -9  13   7     2310.21     2285.72    125.25 o 
  -8  13   7      327.82      218.25    128.64 o 
  -7  13   7      930.84     1196.36    118.57 o 
  -6  13   7      634.68      599.51    120.26 o 
  -5  13   7      112.67       89.30    117.40 o 
  -4  13   7      549.06      579.46    126.52 o 
  -3  13   7     1538.50     1620.89    129.81 o 
  -2  13   7     1110.62     1210.04    133.84 o 
  -1  13   7     1355.58     1370.92    150.91 o 
   0  13   7       72.24       13.04     53.77 o 
   1  13   7      136.73      121.75    120.26 o 
   2  13   7      610.29      570.87    200.33 o 
   3  13   7     1226.53     1292.02    182.83 o 
   4  13   7       12.48      -58.75    101.28 o 
   5  13   7      949.15     1069.53    197.47 o 
   6  13   7      951.56     1001.76    216.56 o 
 -19  14   7       12.07        7.32     61.30 o 
 -18  14   7      736.48      624.85    228.65 o 
 -17  14   7      791.48      585.40    208.50 o 
 -16  14   7       20.58       -9.12    198.85 o 
 -15  14   7     1116.21     1152.14    196.30 o 
 -14  14   7     1391.62     1408.78    179.44 o 
 -13  14   7      280.97       96.08     65.43 o 
 -12  14   7      942.21      845.33    145.18 o 
 -11  14   7     1081.08     1116.19    150.27 o 
 -10  14   7       26.17       14.64     81.02 o 
  -9  14   7      268.43      324.09    142.32 o 
  -8  14   7     1094.49     1216.73    131.29 o 
  -7  14   7       62.93       43.59     44.33 o 
  -6  14   7     2055.26     1970.01    134.47 o 
  -5  14   7     1969.52     1887.18    136.06 o 
  -4  14   7      348.83      387.51    132.78 o 
  -3  14   7     2469.47     2598.79    136.59 o 
  -2  14   7     2004.35     1998.32    161.52 o 
  -1  14   7       85.61      119.52    119.84 o 
   0  14   7      682.15      879.69    183.79 o 
   1  14   7      869.60      755.19    199.27 o 
   2  14   7       43.17      133.73    126.94 o 
   3  14   7      754.62      674.27    209.56 o 
   4  14   7      670.25      755.51    223.98 o 
   5  14   7      225.11      248.27    186.44 o 
 -19  15   7      383.16      462.17    261.73 o 
 -18  15   7       27.28     -133.73    193.86 o 
 -17  15   7     1173.90     1280.14    210.09 o 
 -16  15   7     1480.38     1646.87    226.10 o 
 -15  15   7        0.86       80.39     65.22 o 
 -14  15   7     1646.02     1658.75    195.66 o 
 -13  15   7     1584.55     1668.40    160.46 o 
 -12  15   7      212.51       62.25    159.39 o 
 -11  15   7      370.40      344.45    154.94 o 
 -10  15   7       80.30      100.64    110.08 o 
  -9  15   7      693.97      648.29    133.41 o 
  -8  15   7     2121.23     2147.54    161.73 o 
  -7  15   7     4442.48     4821.41    162.26 o 
  -6  15   7      982.66     1005.26    139.78 o 
  -5  15   7     1746.55     1467.32    143.49 o 
  -4  15   7     2138.27     2045.83    164.59 o 
  -3  15   7       85.99      121.85    149.43 o 
  -2  15   7     1374.84     1360.53    169.79 o 
  -1  15   7     1548.12     1506.99    171.80 o 
   0  15   7       99.37       79.43    140.31 o 
   1  15   7      845.68      964.32    251.98 o 
   2  15   7      433.93      270.54    249.01 o 
   3  15   7       37.07       38.39    234.80 o 
   4  15   7      412.58      480.94    271.49 o 
 -18  16   7      678.89      530.04    194.82 o 
 -17  16   7      115.38      225.04    256.54 o 
 -16  16   7     1512.36     1702.86    220.48 o 
 -15  16   7     1908.52     1715.48    215.18 o 
 -14  16   7       55.53      -23.23    135.22 o 
 -13  16   7     2132.55     2110.21    166.82 o 
 -12  16   7     1545.37     1539.12    170.64 o 
 -11  16   7      140.05      108.49    106.69 o 
 -10  16   7      165.58       41.15    123.13 o 
  -9  16   7      447.16      534.71    147.62 o 
  -8  16   7        9.19       90.46    134.90 o 
  -7  16   7     2059.44     2119.86    169.68 o 
  -6  16   7     1727.04     1873.39    170.11 o 
  -5  16   7       83.16      184.85    186.76 o 
  -4  16   7     1235.89     1295.73    197.15 o 
  -3  16   7     1447.98     1433.81    204.47 o 
  -2  16   7       10.83        2.23     22.06 o 
  -1  16   7      937.33      924.66    216.45 o 
   0  16   7      376.73      558.57    246.46 o 
   1  16   7       56.22      175.94    213.27 o 
   2  16   7      215.38      297.69    248.69 o 
 -17  17   7      814.28      857.00    259.19 o 
 -16  17   7      293.59      363.65    207.22 o 
 -15  17   7     1447.08     1368.27    221.33 o 
 -14  17   7     1427.93     1402.32    210.09 o 
 -13  17   7      101.81       12.51    107.54 o 
 -12  17   7     1148.20     1045.77    176.15 o 
 -11  17   7      741.64      726.03    172.33 o 
 -10  17   7      108.05       52.18     59.39 o 
  -9  17   7      745.94      720.09    155.68 o 
  -8  17   7     1076.87      968.88    169.47 o 
  -7  17   7       96.46      267.04    137.97 o 
  -6  17   7     1227.01     1422.25    186.23 o 
  -5  17   7      985.06     1105.16    217.94 o 
  -4  17   7       27.94       91.20    127.90 o 
  -3  17   7      981.36      899.53    221.97 o 
  -2  17   7      533.50      526.86    219.31 o 
  -1  17   7       37.15        1.17      7.21 o 
   0  17   7       54.69     -130.34    232.99 o 
 -16  18   7      807.93      511.70    247.95 o 
 -15  18   7       98.19      -66.81    172.97 o 
 -14  18   7      753.09      529.83    222.28 o 
 -13  18   7      501.21      349.65    174.35 o 
 -12  18   7       15.94       -2.12     18.67 o 
 -11  18   7      592.60      582.54    177.74 o 
 -10  18   7      696.22      742.68    176.05 o 
  -9  18   7        8.49       81.98    167.35 o 
  -8  18   7      771.19      962.73    204.25 o 
  -7  18   7     1130.08     1370.61    194.60 o 
  -6  18   7       33.24       87.28    115.17 o 
  -5  18   7     1067.17     1308.46    202.88 o 
  -4  18   7      655.28      773.75    208.60 o 
  -3  18   7        9.31      193.12    243.18 o 
  -2  18   7      286.55       47.62    149.43 o 
 -15  19   7      437.71      513.92    239.46 o 
 -14  19   7       50.40     -101.60    128.00 o 
 -13  19   7      200.91      202.98    207.97 o 
 -12  19   7      256.54      296.10    192.59 o 
 -11  19   7      100.94       85.58     74.55 o 
 -10  19   7      515.32      556.24    195.24 o 
  -9  19   7      539.18      527.60    207.97 o 
  -8  19   7        4.84       73.81    147.31 o 
  -7  19   7      624.18      904.62    203.41 o 
  -6  19   7      609.67      587.52    219.63 o 
  -5  19   7      387.76      378.60    203.62 o 
  -4  19   7      378.40      399.71    223.24 o 
 -12  20   7      330.95      350.50    189.94 o 
 -11  20   7      348.89      244.55    232.46 o 
 -10  20   7       25.14       -0.42     47.62 o 
  -9  20   7      370.70      514.03    198.42 o 
  -8  20   7      346.79      415.30    197.79 o 
   0   0   8      237.87      168.94    132.67 o 
  -1   1   8     5815.92     6069.31    112.41 o 
   0   1   8     2322.59     2406.20     83.14 o 
   1   1   8      449.74      284.32     86.01 o 
  -3   2   8     8186.03     8204.65    131.82 o 
  -2   2   8    10501.50    10144.33    122.91 o 
  -1   2   8      574.53      569.28     71.69 o 
   0   2   8     4812.31     4921.73     96.51 o 
   1   2   8     1056.91     1023.50     82.61 o 
   2   2   8      283.73      356.97     80.39 o 
  -5   3   8      948.25      978.11     73.49 o 
  -4   3   8     1260.20     1103.78     78.80 o 
  -3   3   8      932.43      976.10     78.58 o 
  -2   3   8     6895.94     6791.63    103.93 o 
  -1   3   8     4427.96     4393.49     86.75 o 
   0   3   8      652.76      636.41     69.78 o 
   1   3   8      526.92      545.32     67.87 o 
   2   3   8     4148.52     4385.11     97.57 o 
   3   3   8       81.56       20.26     30.44 o 
  -7   4   8      131.20       31.60     24.82 o 
  -6   4   8     1863.99     2092.50     92.37 o 
  -5   4   8      411.88      351.35     76.78 o 
  -4   4   8       93.16       54.83     55.15 o 
  -3   4   8     1466.14     1302.20     75.72 o 
  -2   4   8       67.66       52.60     56.00 o 
  -1   4   8      707.14      675.65     74.87 o 
   0   4   8     3693.42     3569.05     77.31 o 
   1   4   8      240.76      190.36     73.71 o 
   2   4   8     4661.35     4403.25     89.40 o 
   3   4   8     2636.59     2328.25     79.54 o 
   4   4   8      258.53      141.26     81.13 o 
  -9   5   8     4702.99     4925.97    116.23 o 
  -8   5   8     1575.30     1484.08     90.67 o 
  -7   5   8      405.99      403.10     79.54 o 
  -6   5   8      738.94      615.52     76.68 o 
  -5   5   8      344.05      482.21     77.63 o 
  -4   5   8      101.91       77.21     83.57 o 
  -3   5   8      872.19      869.09     73.71 o 
  -2   5   8     2134.42     1973.93     74.24 o 
  -1   5   8      624.89      629.31     63.42 o 
   0   5   8    10012.08    10033.83    108.38 o 
   1   5   8     9291.33     9136.95    115.49 o 
   2   5   8        4.70      -16.01     54.51 o 
   3   5   8      290.93      276.48     85.48 o 
   4   5   8      787.97      918.83     82.93 o 
   5   5   8      464.65      371.92     99.90 o 
 -11   6   8     1130.28      947.25    116.34 o 
 -10   6   8      795.62      794.75    109.98 o 
  -9   6   8      456.34      397.16    117.61 o 
  -8   6   8      648.03      613.72     90.57 o 
  -7   6   8      706.49      678.09     88.13 o 
  -6   6   8       61.24       -1.70     22.48 o 
  -5   6   8      296.21      219.74     74.77 o 
  -4   6   8      446.20      461.43     75.19 o 
  -3   6   8      285.93      270.96     75.19 o 
  -2   6   8     3635.04     3487.07     85.58 o 
  -1   6   8     7653.27     7566.33    134.37 o 
   0   6   8      223.69      185.17     78.16 o 
   1   6   8     5002.04     5161.30     93.64 o 
   2   6   8     2696.81     2734.85     83.57 o 
   3   6   8      133.07      103.19     48.89 o 
   4   6   8      449.74      427.17    109.02 o 
   5   6   8     2473.01     2214.56    112.10 o 
   6   6   8      146.29      104.67     77.31 o 
 -13   7   8      941.93      863.36    139.35 o 
 -12   7   8     1890.85     1838.50    122.70 o 
 -11   7   8      228.91      108.38    114.85 o 
 -10   7   8     1857.07     1780.49    122.81 o 
  -9   7   8     3398.89     3132.97    106.16 o 
  -8   7   8       84.19      111.88     75.83 o 
  -7   7   8       88.53      117.40     56.74 o 
  -6   7   8      169.43      181.77     87.92 o 
  -5   7   8      100.38        6.89     70.95 o 
  -4   7   8      338.13      441.39     79.96 o 
  -3   7   8     1647.27     1664.69     80.81 o 
  -2   7   8        1.53      -22.27     41.89 o 
  -1   7   8     2226.43     2138.31     84.31 o 
   0   7   8     2693.54     2729.23     76.25 o 
   1   7   8       46.44      119.31     65.22 o 
   2   7   8      272.94      356.01     92.58 o 
   3   7   8     1267.37     1349.82    100.75 o 
   4   7   8       71.32      -13.89     81.13 o 
   5   7   8      322.11      300.02    105.84 o 
   6   7   8     1639.01     1674.23    132.88 o 
   7   7   8      101.12       58.01    121.43 o 
 -15   8   8      989.02      878.85    158.86 o 
 -14   8   8     1462.48     1515.05    153.46 o 
 -13   8   8       64.07        6.36     83.04 o 
 -12   8   8      804.30      909.92    134.37 o 
 -11   8   8     1515.81     1485.57    128.11 o 
 -10   8   8      171.46      151.02    109.02 o 
  -9   8   8      266.24      268.63    103.29 o 
  -8   8   8       60.34        9.76     26.51 o 
  -7   8   8       22.22       68.30     86.54 o 
  -6   8   8      165.50      113.58     82.40 o 
  -5   8   8     1780.33     1707.74    100.54 o 
  -4   8   8       68.65       24.82     55.15 o 
  -3   8   8      610.01      632.70     99.69 o 
  -2   8   8      644.79      562.28     98.10 o 
  -1   8   8      147.33      128.96     90.78 o 
   0   8   8      650.31      669.61    104.99 o 
   1   8   8     5117.70     4913.99    118.57 o 
   2   8   8        3.88      -22.06     80.39 o 
   3   8   8      817.67      850.64    117.82 o 
   4   8   8     1720.19     1753.66    113.05 o 
   5   8   8      170.67      125.78    111.67 o 
   6   8   8      597.61      628.04    133.09 o 
   7   8   8      378.38      396.10    162.36 o 
   8   8   8       29.24       -4.67     48.04 o 
 -17   9   8      326.44      371.29    162.36 o 
 -16   9   8      563.13      423.46    181.24 o 
 -15   9   8       20.16       52.50     64.16 o 
 -14   9   8      971.18      973.02    150.38 o 
 -13   9   8     2576.02     2738.56    155.15 o 
 -12   9   8      222.90      213.91    111.35 o 
 -11   9   8      313.18      381.78    131.93 o 
 -10   9   8     1936.19     2026.53    129.81 o 
  -9   9   8        9.59       82.61     73.07 o 
  -8   9   8      104.46      125.25     98.20 o 
  -7   9   8     2217.58     2232.06    109.76 o 
  -6   9   8      245.37      263.96    102.55 o 
  -5   9   8     2188.92     2069.38    108.91 o 
  -4   9   8     2455.57     2532.72    103.93 o 
  -3   9   8      164.79      105.73     88.76 o 
  -2   9   8      128.51      191.42    105.63 o 
  -1   9   8     1221.20     1078.12    110.08 o 
   0   9   8       85.90      -33.62     68.51 o 
   1   9   8     2196.09     2182.75    112.20 o 
   2   9   8     2774.45     2889.58    115.70 o 
   3   9   8        0.58      -25.03     79.43 o 
   4   9   8      147.94       99.16    115.60 o 
   5   9   8      329.26      348.27    146.24 o 
   6   9   8       44.89      -17.29     46.34 o 
   7   9   8      535.69      598.77    187.07 o 
   8   9   8     1065.89      857.42    186.97 o 
   9   9   8       16.25      -44.22     88.34 o 
 -19  10   8       39.94     -166.50    166.50 o 
 -18  10   8      710.11      593.46    242.33 o 
 -17  10   8       25.80      -41.25    145.29 o 
 -16  10   8      240.85      244.24    208.81 o 
 -15  10   8      316.74      269.58    193.65 o 
 -14  10   8       51.19      -21.63     92.58 o 
 -13  10   8      287.57      419.11    151.65 o 
 -12  10   8     1484.37     1560.12    150.38 o 
 -11  10   8      100.97       62.04    137.44 o 
 -10  10   8      890.89      978.22    121.75 o 
  -9  10   8     1264.71     1241.22    117.50 o 
  -8  10   8       85.00       35.85     39.24 o 
  -7  10   8     1515.67     1489.17    114.01 o 
  -6  10   8     2581.89     2501.96    110.82 o 
  -5  10   8      124.96       65.65     54.19 o 
  -4  10   8     1267.95     1476.45    115.38 o 
  -3  10   8      972.03      798.57    122.70 o 
  -2  10   8        1.11       -5.83     34.15 o 
  -1  10   8      582.73      382.10    123.66 o 
   0  10   8     2551.34     2725.62    139.88 o 
   1  10   8      149.21       91.31     88.13 o 
   2  10   8     1407.07     1484.61    124.19 o 
   3  10   8      193.11      182.51     93.01 o 
   4  10   8        6.34       -5.51     52.07 o 
   5  10   8      296.17      293.97    168.30 o 
   6  10   8     1028.57     1044.39    180.39 o 
   7  10   8        2.53      -22.16    122.81 o 
   8  10   8      640.09      748.40    217.51 o 
   9  10   8      294.81      145.93    127.05 o 
 -19  11   8       34.17       25.45    133.84 o 
 -18  11   8       86.79      120.69    176.68 o 
 -17  11   8      856.17      717.86    209.45 o 
 -16  11   8        0.43      -77.52    173.39 o 
 -15  11   8      654.14      657.31    182.51 o 
 -14  11   8      499.12      545.21    190.57 o 
 -13  11   8       45.27       47.72    126.63 o 
 -12  11   8      760.26      553.91    142.43 o 
 -11  11   8     1733.99     1813.16    153.46 o 
 -10  11   8      160.38      171.38    151.44 o 
  -9  11   8     1307.30     1443.99    120.05 o 
  -8  11   8      617.17      528.98    116.97 o 
  -7  11   8      155.49      117.61    102.87 o 
  -6  11   8      958.66      888.39    124.50 o 
  -5  11   8     2404.11     2374.17    118.78 o 
  -4  11   8       33.80       -0.11     56.84 o 
  -3  11   8     1754.38     1667.97    123.87 o 
  -2  11   8     2140.14     2178.50    120.69 o 
  -1  11   8       49.96       10.82     59.18 o 
   0  11   8     1435.24     1738.92    148.68 o 
   1  11   8      359.85      339.68    146.24 o 
   2  11   8       38.37       25.88    125.03 o 
   3  11   8        1.07       50.37    142.32 o 
   4  11   8      397.70      332.05    135.43 o 
   5  11   8       14.44       -1.17     48.04 o 
   6  11   8      745.24      727.19    197.26 o 
   7  11   8     1108.56      965.17    220.27 o 
   8  11   8        6.71       13.57    107.54 o 
 -18  12   8       21.10      -30.12     86.75 o 
 -17  12   8      111.52       70.52    154.41 o 
 -16  12   8      365.73      367.89    196.19 o 
 -15  12   8      270.33      110.29    145.50 o 
 -14  12   8     1340.28     1197.85    206.80 o 
 -13  12   8      956.79      804.93    170.95 o 
 -12  12   8      136.62       35.21     43.16 o 
 -11  12   8     2142.81     1999.28    160.88 o 
 -10  12   8     1520.33     1455.34    124.29 o 
  -9  12   8       57.93       62.78     61.40 o 
  -8  12   8      237.18      104.78     75.08 o 
  -7  12   8     1193.58     1243.45    126.94 o 
  -6  12   8       63.82        6.36     84.52 o 
  -5  12   8     1114.53     1049.70    136.49 o 
  -4  12   8     3538.36     3443.06    158.55 o 
  -3  12   8        0.38      -81.66     81.66 o 
  -2  12   8      551.91      607.99    132.03 o 
  -1  12   8      546.81      498.12    159.18 o 
   0  12   8       34.63        4.88     18.98 o 
   1  12   8      212.02      355.17    193.01 o 
   2  12   8      196.64      184.95    193.44 o 
   3  12   8       23.08       56.74    275.31 o 
   4  12   8      841.45      805.46    218.78 o 
   5  12   8     1342.29     1162.00    202.66 o 
   6  12   8       13.80       48.57    209.24 o 
 -18  13   8      182.11        5.09     73.28 o 
 -17  13   8       20.90       21.95    116.66 o 
 -16  13   8      272.32      152.40    189.62 o 
 -15  13   8      749.93      563.34    201.82 o 
 -14  13   8       25.31     -155.37    155.37 o 
 -13  13   8     1642.16     1576.03    161.52 o 
 -12  13   8     2047.67     1782.30    152.29 o 
 -11  13   8       11.37       20.26     74.77 o 
 -10  13   8      435.33      422.08    143.06 o 
  -9  13   8     1218.12     1088.62    133.84 o 
  -8  13   8      183.26      148.68    114.96 o 
  -7  13   8      425.51      546.91    151.76 o 
  -6  13   8     2278.82     2344.90    137.12 o 
  -5  13   8       81.33        8.27     84.52 o 
  -4  13   8      611.25      647.87    142.74 o 
  -3  13   8      607.92      540.01    143.59 o 
  -2  13   8      146.25       33.83    206.06 o 
  -1  13   8       90.25       86.01    222.07 o 
   0  13   8       25.27       81.34    134.69 o 
   1  13   8       14.52      -17.71    145.08 o 
   2  13   8      139.97      141.79    287.29 o 
   3  13   8     1075.55      899.74    276.16 o 
   4  13   8       22.40      -26.83    346.58 o 
   5  13   8      301.40      304.90    288.46 o 
 -18  14   8       22.16      -14.42    124.82 o 
 -17  14   8      264.70       42.21    108.60 o 
 -16  14   8       51.80      -15.59    164.70 o 
 -15  14   8      282.92      339.47    206.38 o 
 -14  14   8     1669.04     1615.37    216.45 o 
 -13  14   8       20.39       79.33     79.64 o 
 -12  14   8     1073.58     1123.93    156.11 o 
 -11  14   8     1897.72     1670.84    158.76 o 
 -10  14   8       41.12      -41.36     86.43 o 
  -9  14   8      320.70      180.29    105.95 o 
  -8  14   8     1103.36     1013.85    151.97 o 
  -7  14   8       72.57      -45.60     96.08 o 
  -6  14   8     1165.07     1219.80    148.90 o 
  -5  14   8      419.51      486.35    154.41 o 
  -4  14   8       18.47       48.57     97.36 o 
  -3  14   8        0.82      -34.36     99.79 o 
  -2  14   8      246.17      325.79    215.71 o 
  -1  14   8        8.26       76.46    154.73 o 
   0  14   8      244.10      254.74    221.01 o 
   1  14   8      305.05      327.38    312.64 o 
   2  14   8       16.78      -13.04    117.29 o 
   3  14   8      300.94      482.85    260.78 o 
   4  14   8      484.74      201.50    250.17 o 
 -17  15   8       71.15       83.99    135.00 o 
 -16  15   8      582.02      467.05    316.46 o 
 -15  15   8       18.32      194.71    234.27 o 
 -14  15   8      716.64      828.47    205.63 o 
 -13  15   8     1134.60     1207.71    180.29 o 
 -12  15   8       65.22      -61.72     82.72 o 
 -11  15   8      605.56      626.13    155.47 o 
 -10  15   8      911.77      927.10    156.74 o 
  -9  15   8       36.25        2.65    164.70 o 
  -8  15   8      716.04      608.10    176.58 o 
  -7  15   8      149.39      130.23    161.20 o 
  -6  15   8       13.29       82.51     82.30 o 
  -5  15   8      229.26      239.15    167.67 o 
  -4  15   8      589.48      550.94    176.15 o 
  -3  15   8        6.59       70.63    241.58 o 
  -2  15   8      580.56      640.34    228.22 o 
  -1  15   8      601.71      630.79    228.43 o 
   0  15   8        0.55      -65.22    243.07 o 
   1  15   8      275.63      232.04    318.58 o 
   2  15   8      804.14      614.25    285.60 o 
 -17  16   8        1.06      -21.21     65.43 o 
 -16  16   8      212.49      162.05    206.59 o 
 -15  16   8     1336.36     1488.43    230.66 o 
 -14  16   8       14.61        1.38     69.15 o 
 -13  16   8      357.13      382.53    195.24 o 
 -12  16   8      455.69      428.45    187.50 o 
 -11  16   8        0.10       82.30    144.97 o 
 -10  16   8      504.80      541.60    176.47 o 
  -9  16   8      446.98      285.28    160.03 o 
  -8  16   8       17.38      -29.91     79.54 o 
  -7  16   8      333.81      352.94    238.09 o 
  -6  16   8      906.81     1018.52    202.45 o 
  -5  16   8        8.60       -2.86    177.74 o 
  -4  16   8      455.14      470.44    206.06 o 
  -3  16   8     1694.37     1870.43    293.23 o 
  -2  16   8        6.94       43.80    278.07 o 
  -1  16   8      626.70      545.53    274.35 o 
   0  16   8      498.85      497.91    279.87 o 
   1  16   8       16.90     -157.27    294.50 o 
 -16  17   8        2.71       31.07    122.38 o 
 -15  17   8      250.13      132.56    172.86 o 
 -14  17   8      572.66      467.05    194.60 o 
 -13  17   8       13.34      -23.33     66.28 o 
 -12  17   8      102.46       17.60    173.71 o 
 -11  17   8      591.01      623.90    208.81 o 
 -10  17   8        6.52       44.86    102.23 o 
  -9  17   8      261.33      246.46    174.24 o 
  -8  17   8      786.50      905.36    178.59 o 
  -7  17   8       10.58       12.94    134.15 o 
  -6  17   8      819.78      850.96    229.07 o 
  -5  17   8     1681.12     1712.73    239.15 o 
  -4  17   8       88.45      254.95    207.22 o 
  -3  17   8      446.02       19.30    220.48 o 
  -2  17   8      773.14      857.21    319.53 o 
  -1  17   8       69.05     -107.85    266.40 o 
 -14  18   8       59.16      106.90    150.06 o 
 -13  18   8       54.26      -30.65    172.12 o 
 -12  18   8       11.75      -63.10     90.57 o 
 -11  18   8      140.16       15.48     48.89 o 
 -10  18   8      348.19      383.91    207.12 o 
  -9  18   8        6.63        9.44     90.46 o 
  -8  18   8      583.17      637.26    210.62 o 
  -7  18   8      486.06      658.15    208.71 o 
  -6  18   8       13.79      130.55    224.72 o 
  -5  18   8      305.26      396.84    206.06 o 
  -4  18   8     1279.70     1426.07    320.70 o 
 -11  19   8       12.61       -4.03    232.57 o 
 -10  19   8       14.75       -1.59    159.82 o 
  -9  19   8      117.11      183.15    170.11 o 
  -8  19   8       28.14      -94.28    184.32 o 
   0   0   9     1594.11     1669.67    167.67 o 
  -1   1   9        0.22       -0.53     30.75 o 
   0   1   9      323.58      263.43     93.64 o 
   1   1   9    10916.47    11705.62    165.02 o 
  -3   2   9      138.34      144.87     89.30 o 
  -2   2   9     2298.99     2295.90     95.87 o 
  -1   2   9     8339.97     8418.03    140.09 o 
   0   2   9        2.87      -57.59     68.08 o 
   1   2   9      910.76      676.29    103.19 o 
   2   2   9     6356.11     6623.64    119.63 o 
  -5   3   9     2340.11     2263.88     86.43 o 
  -4   3   9     2224.10     2241.92     89.08 o 
  -3   3   9    10218.21    10369.37    134.58 o 
  -2   3   9      509.34      532.06     86.86 o 
  -1   3   9     1377.50     1239.42     87.70 o 
   0   3   9     6901.35     6889.41    173.82 o 
   1   3   9      386.94      337.99     89.08 o 
   2   3   9      562.27      526.54     87.07 o 
   3   3   9     1600.25     1805.63     88.02 o 
  -7   4   9      130.30       59.18     50.59 o 
  -6   4   9     1937.63     1912.42     88.98 o 
  -5   4   9     3579.78     3651.66     92.58 o 
  -4   4   9      186.93       82.72     44.54 o 
  -3   4   9      669.44      562.07     94.17 o 
  -2   4   9     3761.70     3795.26     90.78 o 
  -1   4   9      968.53      811.50     88.66 o 
   0   4   9      212.70       60.98     37.33 o 
   1   4   9     1732.50     1607.74     96.72 o 
   2   4   9        3.55      -10.92     41.36 o 
   3   4   9      261.91      168.73     92.58 o 
   4   4   9     3524.84     3949.14    113.26 o 
  -9   5   9       44.05        6.89     31.82 o 
  -8   5   9      542.32      426.64    105.73 o 
  -7   5   9     5568.22     5692.41    116.66 o 
  -6   5   9      314.71      285.07    105.31 o 
  -5   5   9      153.72      105.31     79.11 o 
  -4   5   9      910.87      901.54     92.79 o 
  -3   5   9      604.46      387.72     98.31 o 
  -2   5   9      198.91      122.70     49.31 o 
  -1   5   9     5807.44     5959.76    114.32 o 
   0   5   9     3295.40     3211.34     96.19 o 
   1   5   9       93.25       -8.27     56.00 o 
   2   5   9      358.89      417.84     87.17 o 
   3   5   9      344.93      343.82     92.37 o 
   4   5   9      614.33      707.36    105.84 o 
   5   5   9     4652.13     4676.65    112.84 o 
 -11   6   9      143.85       80.07     60.24 o 
 -10   6   9      570.42      568.65    127.26 o 
  -9   6   9     6790.17     7165.78    171.38 o 
  -8   6   9        4.02      -20.68     42.53 o 
  -7   6   9      404.35      318.05    100.01 o 
  -6   6   9      941.55      898.57    109.34 o 
  -5   6   9      152.33      101.17    102.66 o 
  -4   6   9      563.65      351.24     96.29 o 
  -3   6   9      384.50      416.68     88.02 o 
  -2   6   9       12.40        0.00     53.56 o 
  -1   6   9       38.73       20.15     38.60 o 
   0   6   9     8693.76     9064.73    168.73 o 
   1   6   9       79.75      116.23     90.99 o 
   2   6   9      555.41      502.15    111.78 o 
   3   6   9     1360.27     1543.89    107.75 o 
   4   6   9      219.87      150.27     62.36 o 
   5   6   9      474.82      453.58    128.96 o 
   6   6   9     2980.48     2912.48    135.53 o 
 -13   7   9      177.33      141.90     88.55 o 
 -12   7   9      122.12       82.61    170.42 o 
 -11   7   9     4359.35     4515.56    238.62 o 
 -10   7   9       81.21       58.33     39.03 o 
  -9   7   9      319.56      267.57    121.43 o 
  -8   7   9      758.43      738.65    119.84 o 
  -7   7   9       18.52       49.10    160.14 o 
  -6   7   9      271.15      224.83    137.34 o 
  -5   7   9     4000.04     4266.44    118.25 o 
  -4   7   9      529.95      330.46    121.75 o 
  -3   7   9      423.65      459.63    109.66 o 
  -2   7   9     1315.93     1289.48     99.37 o 
  -1   7   9      259.49      251.34     94.49 o 
   0   7   9      608.64      567.37    115.91 o 
   1   7   9     3077.28     3020.66    113.79 o 
   2   7   9      216.62      193.54    117.82 o 
   3   7   9      507.90      301.50    154.09 o 
   4   7   9     4135.14     4158.69    130.12 o 
   5   7   9       23.05       75.30     85.80 o 
   6   7   9      131.32       76.57    117.08 o 
   7   7   9     1807.58     1926.42    157.49 o 
 -15   8   9       13.03       43.80     83.46 o 
 -14   8   9      139.98       40.30     56.53 o 
 -13   8   9     1592.34     2006.07    154.41 o 
 -12   8   9        6.76      158.33    125.56 o 
 -11   8   9      356.05      222.71    153.03 o 
 -10   8   9     2686.07     2747.47    144.02 o 
  -9   8   9       80.81       27.26     94.17 o 
  -8   8   9      155.19      121.53     89.51 o 
  -7   8   9     1952.05     2080.83    124.82 o 
  -6   8   9        1.17      -18.98     72.86 o 
  -5   8   9      501.64      448.60    123.23 o 
  -4   8   9     2026.18     1962.05    118.25 o 
  -3   8   9      157.18      161.41     84.10 o 
  -2   8   9      191.14      169.15    139.56 o 
  -1   8   9     5899.39     6387.57    152.61 o 
   0   8   9       41.98        9.76     42.84 o 
   1   8   9      204.56      185.38    118.04 o 
   2   8   9     1466.92     1527.14    159.18 o 
   3   8   9       77.53       46.34     64.27 o 
   4   8   9      810.73      852.02    161.30 o 
   5   8   9     3657.17     3922.09    150.70 o 
   6   8   9       37.54      101.17     76.99 o 
   7   8   9      207.97       88.34    108.81 o 
   8   8   9     1559.80     1509.85    190.15 o 
 -17   9   9       39.94       65.43    140.09 o 
 -16   9   9      289.52      227.16    155.90 o 
 -15   9   9     2687.68     2874.31    173.08 o 
 -14   9   9      184.07      207.75     87.81 o 
 -13   9   9      145.94      124.82    132.03 o 
 -12   9   9      622.16      678.20    141.58 o 
 -11   9   9      382.64      354.00    146.24 o 
 -10   9   9      626.61      648.50    130.55 o 
  -9   9   9      318.14      502.68    139.35 o 
  -8   9   9      162.43      131.29    107.32 o 
  -7   9   9      616.80      495.05    127.26 o 
  -6   9   9     5952.89     5471.29    131.72 o 
  -5   9   9       64.22       35.53     86.86 o 
  -4   9   9      228.89      242.65    115.81 o 
  -3   9   9     1469.22     1614.74    125.88 o 
  -2   9   9      255.25      325.68    129.49 o 
  -1   9   9      357.72      489.96    135.11 o 
   0   9   9     3740.88     3770.55    138.61 o 
   1   9   9       20.67       81.02    100.96 o 
   2   9   9      821.34      779.26    174.56 o 
   3   9   9     6654.63     7025.58    147.52 o 
   4   9   9      105.38       -3.29     76.46 o 
   5   9   9      412.07      242.01    135.43 o 
   6   9   9     1351.86     1593.42    172.86 o 
   7   9   9       90.77      -27.36    120.16 o 
   8   9   9      431.36      468.43    254.63 o 
   9   9   9     1188.38     1227.22    240.42 o 
 -17  10   9      839.57      893.06    218.36 o 
 -16  10   9       32.45       72.01    169.47 o 
 -15  10   9      146.19      236.39    157.49 o 
 -14  10   9     1259.65     1388.63    171.91 o 
 -13  10   9      404.38      365.88    161.73 o 
 -12  10   9      435.91      423.99    178.27 o 
 -11  10   9     3051.33     3006.34    172.76 o 
 -10  10   9      218.93       69.46     95.23 o 
  -9  10   9      675.04      580.84    125.14 o 
  -8  10   9     3764.21     3817.21    132.35 o 
  -7  10   9      135.86       29.69     43.80 o 
  -6  10   9     1230.97     1289.58    134.15 o 
  -5  10   9     2500.38     2456.99    124.08 o 
  -4  10   9      379.92      361.74    122.38 o 
  -3  10   9      214.39      198.85    122.06 o 
  -2  10   9     2043.98     2342.35    142.32 o 
  -1  10   9       46.46       60.66    103.93 o 
   0  10   9      600.03      627.61    156.74 o 
   1  10   9     2435.98     2583.09    153.03 o 
   2  10   9       26.44      -31.07    114.01 o 
   3  10   9      326.01      256.01    233.10 o 
   4  10   9     1470.54     1562.56    217.83 o 
   5  10   9       91.73      119.94    128.75 o 
   6  10   9      378.93      387.94    207.86 o 
   7  10   9     1582.92     1587.37    257.17 o 
 -17  11   9      149.98      115.81    147.73 o 
 -16  11   9      611.84      710.76    203.62 o 
 -15  11   9       79.32       -3.50    137.65 o 
 -14  11   9      136.22       47.72     92.37 o 
 -13  11   9     2333.78     2429.95    173.61 o 
 -12  11   9      145.15       93.54    179.33 o 
 -11  11   9      358.90      336.08    187.71 o 
 -10  11   9     2550.69     2581.71    142.74 o 
  -9  11   9      180.27      242.96    128.43 o 
  -8  11   9      557.15      445.52    139.46 o 
  -7  11   9     5206.90     5333.95    162.58 o 
  -6  11   9      121.29      128.22     95.87 o 
  -5  11   9      271.63      298.11    119.20 o 
  -4  11   9     2106.86     2378.84    136.70 o 
  -3  11   9      180.99      151.12    114.75 o 
  -2  11   9      277.88      161.94    107.96 o 
  -1  11   9      862.39      799.20    169.58 o 
   0  11   9      711.04      565.04    173.29 o 
   1  11   9      842.29      861.77    223.66 o 
   2  11   9     1731.49     1791.31    229.18 o 
   3  11   9       35.11       45.81    214.65 o 
   4  11   9      286.92      242.22    274.46 o 
   5  11   9     1314.18     1634.36    236.07 o 
   6  11   9       14.45       47.51     69.46 o 
 -17  12   9       74.48      130.76    289.94 o 
 -16  12   9       99.08      -21.21    176.15 o 
 -15  12   9      793.73      712.24    214.75 o 
 -14  12   9       83.80       72.86    109.23 o 
 -13  12   9      128.63      112.20    138.72 o 
 -12  12   9     4661.12     4735.29    176.79 o 
 -11  12   9       45.36       32.24    100.96 o 
 -10  12   9      522.31      568.01    145.71 o 
  -9  12   9     1550.84     1779.33    163.00 o 
  -8  12   9        8.03       17.82     82.83 o 
  -7  12   9      151.06      168.20     93.33 o 
  -6  12   9     4509.29     4704.75    143.81 o 
  -5  12   9       64.98       35.63    128.43 o 
  -4  12   9      522.58      357.07    135.53 o 
  -3  12   9     2572.76     2721.80    208.71 o 
  -2  12   9       10.68      -36.91     55.57 o 
  -1  12   9      336.09      198.85    124.72 o 
   0  12   9      196.81      182.83    229.39 o 
   1  12   9      527.34      382.10    211.25 o 
   2  12   9      348.86      274.88    234.69 o 
   3  12   9      982.98     1003.46    256.22 o 
   4  12   9      148.74      219.00    287.82 o 
   5  12   9      125.79      185.38    265.23 o 
 -17  13   9      721.27      793.05    236.18 o 
 -16  13   9       35.68       81.77    182.20 o 
 -15  13   9       65.36        6.15    133.41 o 
 -14  13   9      410.37      495.26    225.04 o 
 -13  13   9       10.02       -7.32     40.72 o 
 -12  13   9      175.15       58.75     97.57 o 
 -11  13   9     2041.68     2061.95    163.42 o 
 -10  13   9      365.90      378.50    162.68 o 
  -9  13   9      611.56      622.31    145.50 o 
  -8  13   9     3519.05     4024.33    149.96 o 
  -7  13   9      330.23      309.99    129.70 o 
  -6  13   9      290.30      275.20    169.15 o 
  -5  13   9     4511.11     4775.81    158.44 o 
  -4  13   9      434.75      183.15    104.78 o 
  -3  13   9      453.44      439.58    213.38 o 
  -2  13   9     1183.01     1117.99    198.10 o 
  -1  13   9      227.60       48.15    142.74 o 
   0  13   9      635.34      566.84    227.06 o 
   1  13   9      980.71      973.87    270.96 o 
   2  13   9      140.88       -3.08     35.63 o 
   3  13   9      318.08      400.66    283.05 o 
   4  13   9     1161.31     1154.90    301.29 o 
 -16  14   9     1239.97     1333.38    261.31 o 
 -15  14   9        1.43        5.09     37.75 o 
 -14  14   9      140.73       31.92    216.98 o 
 -13  14   9      864.14      987.34    175.41 o 
 -12  14   9       23.79       34.78     55.46 o 
 -11  14   9      498.58      567.37    166.29 o 
 -10  14   9     2245.31     2512.88    165.23 o 
  -9  14   9      131.14      126.84    105.63 o 
  -8  14   9      154.37      201.60    146.77 o 
  -7  14   9     1695.82     1526.82    163.32 o 
  -6  14   9       86.41        0.00     57.06 o 
  -5  14   9      825.88      642.67    166.18 o 
  -4  14   9     2254.78     2265.89    190.26 o 
  -3  14   9        8.44      -51.65     75.30 o 
  -2  14   9      334.18      160.14    246.46 o 
  -1  14   9     1871.52     1874.24    236.18 o 
   0  14   9        0.03     -140.94    288.25 o 
   1  14   9       14.88     -138.29    274.99 o 
   2  14   9      408.61      470.66    281.35 o 
 -16  15   9      208.96       26.30    104.57 o 
 -15  15   9     1166.13     1202.73    260.04 o 
 -14  15   9        5.91      -58.01    173.29 o 
 -13  15   9      132.89      186.76    116.44 o 
 -12  15   9     1859.03     1743.80    190.04 o 
 -11  15   9       31.00       17.60    143.81 o 
 -10  15   9      422.29      467.16    182.51 o 
  -9  15   9     1756.20     1984.85    201.71 o 
  -8  15   9        3.11      -19.83    140.73 o 
  -7  15   9      259.27      196.51    203.41 o 
  -6  15   9     1511.39     1715.70    184.32 o 
  -5  15   9       46.72      -50.80    130.55 o 
  -4  15   9      208.29      209.77    182.83 o 
  -3  15   9     2131.70     2066.62    240.95 o 
  -2  15   9       33.64       30.33    166.08 o 
  -1  15   9       43.11      -62.04    233.42 o 
   0  15   9      370.26      264.49    256.11 o 
   1  15   9      268.57      414.77    270.96 o 
 -15  16   9      356.92      246.78    250.71 o 
 -14  16   9     1485.73     1651.75    206.48 o 
 -13  16   9       16.70      110.29    121.85 o 
 -12  16   9      133.47       14.95    153.67 o 
 -11  16   9      742.48      757.31    188.77 o 
 -10  16   9       33.50       49.53     81.87 o 
  -9  16   9      141.59       68.93    151.12 o 
  -8  16   9     1516.47     1731.60    223.87 o 
  -7  16   9       25.90       29.16    147.20 o 
  -6  16   9      145.77      115.38    173.82 o 
  -5  16   9     1573.38     2075.95    333.96 o 
  -4  16   9       49.96       16.44     99.79 o 
  -3  16   9      362.79      350.08    333.74 o 
  -2  16   9      620.69      584.02    241.16 o 
  -1  16   9       77.43       34.57    121.43 o 
 -13  17   9      415.75      374.04    208.07 o 
 -12  17   9      237.84      281.14    222.28 o 
 -11  17   9      178.09       96.82     86.64 o 
 -10  17   9      488.48      627.29    181.35 o 
  -9  17   9       35.75       28.10    137.44 o 
  -8  17   9      238.66       60.45    152.40 o 
  -7  17   9     1209.57     1191.17    268.10 o 
  -6  17   9       18.94     -106.16    358.77 o 
  -5  17   9      100.02      112.31    381.57 o 
  -4  17   9     1442.17     1432.86    329.61 o 
  -9  18   9      792.67      760.92    214.65 o 
   0   0  10     1134.09      882.13    195.66 o 
  -1   1  10      618.19      444.35    114.64 o 
   0   1  10     5521.75     5419.11    127.16 o 
   1   1  10     1034.41      930.92    116.87 o 
  -3   2  10      491.61      430.46    112.20 o 
  -2   2  10        1.17        4.56     78.90 o 
  -1   2  10      507.45      387.83    113.58 o 
   0   2  10      324.98      222.50    116.97 o 
   1   2  10    10937.37    11136.12    167.35 o 
   2   2  10      114.49        3.92     74.98 o 
  -5   3  10      164.22      157.70    106.48 o 
  -4   3  10      416.05      274.67    127.69 o 
  -3   3  10       73.54       23.23     33.94 o 
  -2   3  10      164.14      175.30     97.67 o 
  -1   3  10     6852.57     6796.50    154.20 o 
   0   3  10       31.10       -5.51     85.58 o 
   1   3  10      195.66      106.90     96.19 o 
   2   3  10     2164.48     2178.72    109.87 o 
   3   3  10      218.49      161.62     87.07 o 
  -7   4  10       56.52        5.62     64.05 o 
  -6   4  10      939.08      928.69    119.73 o 
  -5   4  10      235.12      218.57    120.16 o 
  -4   4  10        1.18      104.25     83.57 o 
  -3   4  10      318.38      153.99    113.79 o 
  -2   4  10      424.94      464.93    105.52 o 
  -1   4  10      169.49      184.10    121.85 o 
   0   4  10     4704.02     4861.49    120.69 o 
   1   4  10      562.27      489.43    113.79 o 
   2   4  10        7.15        9.12     25.77 o 
   3   4  10     1423.86     1402.63    114.32 o 
   4   4  10       27.44        8.27     72.54 o 
  -9   5  10      214.18      157.27    127.16 o 
  -8   5  10      958.21      972.70    118.14 o 
  -7   5  10      130.58        4.67     47.51 o 
  -6   5  10      530.45      496.53    112.73 o 
  -5   5  10     1148.84     1100.92    119.20 o 
  -4   5  10      157.47        7.00    104.78 o 
  -3   5  10       88.42      -13.89     64.48 o 
  -2   5  10      530.07      434.92    120.26 o 
  -1   5  10      144.83       12.94     49.63 o 
   0   5  10     1030.49      935.80    114.54 o 
   1   5  10      314.39      349.01    114.43 o 
   2   5  10       37.68       14.42     54.72 o 
   3   5  10        0.56        6.26     25.56 o 
   4   5  10     1936.42     2116.78    137.87 o 
   5   5  10      455.74      388.78    133.94 o 
 -11   6  10      581.00      633.87    131.82 o 
 -10   6  10      565.58      485.50    139.46 o 
  -9   6  10       44.67        5.94     25.98 o 
  -8   6  10      226.93      216.56    104.67 o 
  -7   6  10     1018.40      867.50    129.06 o 
  -6   6  10      412.54      363.33    127.90 o 
  -5   6  10      915.19      764.10    123.34 o 
  -4   6  10     2547.74     2472.48    120.58 o 
  -3   6  10      146.91       91.52    104.78 o 
  -2   6  10       28.44       67.34     75.61 o 
  -1   6  10      190.83       72.33     79.75 o 
   0   6  10      553.39      468.22    127.16 o 
   1   6  10       31.39      -41.89     99.58 o 
   2   6  10      383.96      398.43    142.74 o 
   3   6  10      142.98       93.54     88.45 o 
   4   6  10      154.42       13.04     46.45 o 
   5   6  10     1500.72     1536.05    171.27 o 
   6   6  10      128.44      112.73    114.32 o 
 -13   7  10      216.59      243.28    147.73 o 
 -12   7  10     1553.48     1718.14    173.39 o 
 -11   7  10     1086.89      906.42    167.03 o 
 -10   7  10      197.66       54.72    125.56 o 
  -9   7  10      222.09      110.08    113.58 o 
  -8   7  10       78.82       13.57     43.69 o 
  -7   7  10       43.63       52.92     62.36 o 
  -6   7  10     2296.24     2162.17    137.76 o 
  -5   7  10      506.18      399.28    131.08 o 
  -4   7  10      144.05       51.22     47.40 o 
  -3   7  10     1647.38     1751.86    145.18 o 
  -2   7  10        9.45       16.76     30.75 o 
  -1   7  10       63.03       62.57    119.63 o 
   0   7  10       13.13      -84.20     88.13 o 
   1   7  10       87.48       -2.55     38.07 o 
   2   7  10       54.53       44.54     56.42 o 
   3   7  10     1110.03     1243.45    177.42 o 
   4   7  10       15.58       51.97    131.40 o 
   5   7  10      118.16      206.69    206.38 o 
   6   7  10     1213.25     1160.52    184.42 o 
   7   7  10      161.11      166.29    167.88 o 
 -15   8  10      135.38       29.38     56.74 o 
 -14   8  10      539.87      567.69    176.47 o 
 -13   8  10      269.98      289.94    171.06 o 
 -12   8  10      775.58      498.55    175.51 o 
 -11   8  10     1850.88     1742.74    170.42 o 
 -10   8  10       81.88       18.67    129.59 o 
  -9   8  10        7.42        0.53     42.84 o 
  -8   8  10      429.34      458.57    152.61 o 
  -7   8  10       97.87       65.65    121.11 o 
  -6   8  10       66.65       -8.38     74.66 o 
  -5   8  10      895.69      918.62    137.87 o 
  -4   8  10       35.47       28.63    110.82 o 
  -3   8  10        0.51       48.78    172.23 o 
  -2   8  10      543.62      554.22    142.11 o 
  -1   8  10      152.99      244.87    156.85 o 
   0   8  10        0.55      -81.02    132.88 o 
   1   8  10      833.16      866.97    191.32 o 
   2   8  10       12.47      -44.75     77.10 o 
   3   8  10        0.69      -85.69    108.91 o 
   4   8  10      730.66      618.81    168.94 o 
   5   8  10       17.48      175.94    158.33 o 
   6   8  10       81.30       39.35    141.26 o 
   7   8  10      425.12      380.51    208.18 o 
   8   8  10      118.89      292.38    201.60 o 
 -16   9  10      316.44      402.99    213.06 o 
 -15   9  10       13.32       27.15    101.92 o 
 -14   9  10       20.10       -6.58    114.01 o 
 -13   9  10      741.63      665.26    182.51 o 
 -12   9  10      297.03      283.05    187.71 o 
 -11   9  10      103.77      -10.71    114.22 o 
 -10   9  10     1223.05     1345.90    157.27 o 
  -9   9  10        6.90      -17.82     67.77 o 
  -8   9  10        8.34      -62.04     97.36 o 
  -7   9  10       99.13       65.96     61.09 o 
  -6   9  10       66.35       40.83     58.86 o 
  -5   9  10      210.59      139.67    122.49 o 
  -4   9  10     1960.34     2162.91    156.11 o 
  -3   9  10      229.08      222.92    162.47 o 
  -2   9  10      212.95      217.19    196.09 o 
  -1   9  10     2220.18     2442.68    157.49 o 
   0   9  10        5.92      -38.60    131.82 o 
   1   9  10        0.13      -63.84    127.05 o 
   2   9  10      347.40      374.36    187.29 o 
   3   9  10       16.17     -148.05    176.26 o 
   4   9  10       19.79      -27.57     76.46 o 
   5   9  10      842.98      791.67    220.69 o 
   6   9  10       45.73      185.38    243.39 o 
   7   9  10       76.54       69.89     81.24 o 
 -16  10  10       26.33      -33.09    102.87 o 
 -15  10  10     1264.60     1356.93    222.50 o 
 -14  10  10       39.81       31.29     63.21 o 
 -13  10  10       27.52      111.04     65.96 o 
 -12  10  10     1313.04     1263.49    204.36 o 
 -11  10  10       11.39       27.15    112.41 o 
 -10  10  10        4.98      -16.33    123.76 o 
  -9  10  10      292.06      123.23    182.09 o 
  -8  10  10       23.96      -18.24     55.46 o 
  -7  10  10       58.43      103.93    114.75 o 
  -6  10  10      616.55      651.68    153.99 o 
  -5  10  10      182.29       26.94    130.23 o 
  -4  10  10      152.50      159.93    153.46 o 
  -3  10  10     1210.66     1086.49    174.88 o 
  -2  10  10       33.09       48.57     80.17 o 
  -1  10  10        0.08       62.36    100.01 o 
   0  10  10     1256.76     1048.10    176.79 o 
   1  10  10      155.55      101.28    226.84 o 
   2  10  10       58.51       21.42    225.68 o 
   3  10  10      824.27     1085.43    257.70 o 
   4  10  10       47.40      -78.80    291.75 o 
   5  10  10       17.98       -7.74    162.26 o 
   6  10  10      812.76      982.56    261.10 o 
 -16  11  10        4.77       65.96    102.45 o 
 -15  11  10        7.85       63.21    136.81 o 
 -14  11  10      705.45      699.51    218.57 o 
 -13  11  10       24.70       87.07    160.56 o 
 -12  11  10       32.61        0.11     56.74 o 
 -11  11  10      605.03      584.13    205.85 o 
 -10  11  10       11.53      -17.82    147.41 o 
  -9  11  10       27.29      -12.51     44.54 o 
  -8  11  10      633.88      418.16    155.05 o 
  -7  11  10      846.66      660.27    157.59 o 
  -6  11  10      525.66      398.22    152.71 o 
  -5  11  10     1207.92     1165.72    177.11 o 
  -4  11  10       54.06      130.23    156.96 o 
  -3  11  10        2.34      111.67    119.94 o 
  -2  11  10     1096.62     1238.25    176.36 o 
  -1  11  10      175.00      229.49    225.57 o 
   0  11  10      192.32      265.13    224.19 o 
   1  11  10      447.02      326.64    288.57 o 
   2  11  10       44.02      127.90    327.17 o 
   3  11  10       45.65      140.94    248.58 o 
   4  11  10      378.84      249.54    307.44 o 
   5  11  10        4.90       53.98    279.44 o 
 -15  12  10       17.20      -11.24     90.36 o 
 -14  12  10       57.92      -11.03    172.65 o 
 -13  12  10      116.41      326.74    179.86 o 
 -12  12  10       16.90       95.87    171.80 o 
 -11  12  10       13.19      -43.91     58.01 o 
 -10  12  10      977.41      878.00    179.33 o 
  -9  12  10      288.04      257.07    142.85 o 
  -8  12  10      625.41      463.66    161.52 o 
  -7  12  10     1772.98     1842.85    172.23 o 
  -6  12  10      324.31      300.23    172.86 o 
  -5  12  10      137.61       90.25    173.29 o 
  -4  12  10      748.02      749.99    181.77 o 
  -3  12  10        4.79      -93.22     93.22 o 
  -2  12  10       66.22        6.47    104.04 o 
  -1  12  10      994.77     1106.11    196.19 o 
   0  12  10        1.86      -46.87    218.78 o 
   1  12  10        8.58      -35.42    111.57 o 
   2  12  10      144.78       82.93    123.76 o 
   3  12  10       37.16      -92.37    216.24 o 
 -15  13  10      249.34      150.91    200.54 o 
 -14  13  10       23.58      -45.50    326.21 o 
 -13  13  10       21.18       64.59    136.81 o 
 -12  13  10      342.51      464.50    283.47 o 
 -11  13  10       18.19       -2.33     79.22 o 
 -10  13  10       15.05       47.19    105.52 o 
  -9  13  10     1039.83      881.29    165.76 o 
  -8  13  10      112.03       34.57     95.13 o 
  -7  13  10       98.73      132.03    122.06 o 
  -6  13  10     1433.02     1500.73    190.15 o 
  -5  13  10       40.89       17.29     81.02 o 
  -4  13  10       61.80      102.02    201.39 o 
  -3  13  10      823.87     1023.29    209.35 o 
  -2  13  10       56.81      -29.38    179.76 o 
  -1  13  10        2.56       -4.24     93.43 o 
   0  13  10       65.65      -88.87    199.59 o 
   1  13  10       38.75      -79.11    241.27 o 
   2  13  10       13.81      -53.45     72.96 o 
 -14  14  10      579.81      585.83    208.81 o 
 -13  14  10       27.26       -4.24    181.14 o 
 -12  14  10       15.35      116.34    123.02 o 
 -11  14  10      372.43      356.44    247.21 o 
 -10  14  10       59.41        0.74    100.75 o 
  -9  14  10       17.65       11.03    114.85 o 
  -8  14  10     1003.91     1053.83    192.27 o 
  -7  14  10       83.09      191.74    146.99 o 
  -6  14  10       50.64        3.18     51.54 o 
  -5  14  10     1073.23     1080.87    215.81 o 
  -4  14  10      178.49        2.33     95.76 o 
  -3  14  10      112.09      133.20    580.10 o 
  -2  14  10      268.23      215.39    272.98 o 
  -1  14  10       52.30     -122.70    231.09 o 
   0  14  10       12.33      231.40    278.28 o 
 -13  15  10      424.03      513.82    200.01 o 
 -12  15  10       25.34      152.29    153.67 o 
 -11  15  10        3.59      -41.57    138.82 o 
 -10  15  10      530.88      429.08    209.35 o 
  -9  15  10       51.18      -73.28    114.64 o 
  -8  15  10      208.00      304.15    201.39 o 
  -7  15  10      305.14      290.47    230.13 o 
  -6  15  10       71.67       -1.80    171.48 o 
  -5  15  10       75.37       44.54    161.30 o 
  -4  15  10      748.33      709.69    293.23 o 
  -3  15  10       87.40      -72.54    158.12 o 
  -2  15  10       36.02       16.65    251.02 o 
 -11  16  10        4.80       92.69    196.51 o 
 -10  16  10       41.17      -98.63    126.84 o 
  -9  16  10      336.24      332.89    237.02 o 
  -8  16  10      116.18      106.58    111.88 o 
  -7  16  10       35.38       -5.73     51.65 o 
  -6  16  10      421.23      455.17    346.26 o 
  -5  16  10       20.49      -40.19    255.27 o 
   0   0  11       53.65       92.90    157.38 o 
  -1   1  11    12698.28    13351.00    290.69 o 
   0   1  11     1381.77     1678.47    129.28 o 
   1   1  11      507.73      529.62    135.11 o 
  -3   2  11      342.48      356.12    130.66 o 
  -2   2  11      161.85      105.31     94.92 o 
  -1   2  11      644.91      672.79    130.23 o 
   0   2  11     6268.52     6742.21    146.46 o 
   1   2  11      738.96      684.24    135.64 o 
   2   2  11      748.92      535.98    134.79 o 
  -5   3  11     1116.40     1073.56    148.26 o 
  -4   3  11        2.11      -69.15     74.55 o 
  -3   3  11       45.76      -10.82     24.39 o 
  -2   3  11      829.09      751.16    133.94 o 
  -1   3  11      226.29      200.01    147.41 o 
   0   3  11       99.59      -11.56     84.63 o 
   1   3  11     1143.45     1235.71    136.38 o 
   2   3  11      275.97      255.27    108.49 o 
   3   3  11      181.59      223.34    153.03 o 
  -7   4  11     1393.16     1522.79    144.76 o 
  -6   4  11      136.58      137.76    103.72 o 
  -5   4  11      478.98      542.98    130.23 o 
  -4   4  11      990.24     1212.38    151.76 o 
  -3   4  11        8.07       51.75     79.86 o 
  -2   4  11      672.02      556.45    129.91 o 
  -1   4  11     2917.30     3012.60    134.26 o 
   0   4  11      454.91      329.71    134.79 o 
   1   4  11      285.43      146.03    160.77 o 
   2   4  11     3396.15     3563.22    149.11 o 
   3   4  11      145.47      216.98    123.97 o 
   4   4  11       10.03       -8.80     52.18 o 
  -9   5  11      929.59     1081.30    156.00 o 
  -8   5  11       41.38       20.68    112.94 o 
  -7   5  11      429.08      250.71    121.00 o 
  -6   5  11     2321.00     2613.21    135.43 o 
  -5   5  11      130.73       -5.73     76.68 o 
  -4   5  11      116.21       64.37    106.79 o 
  -3   5  11     2443.21     2499.31    167.99 o 
  -2   5  11      274.70      309.99    147.09 o 
  -1   5  11      105.48       21.63     86.01 o 
   0   5  11     1183.89     1205.70    139.78 o 
   1   5  11      320.37      395.57    120.16 o 
   2   5  11       18.00       81.87    164.70 o 
   3   5  11     1679.33     1839.25    167.45 o 
   4   5  11      136.30       63.63     93.75 o 
   5   5  11        4.74      -21.63    111.46 o 
 -11   6  11     2141.53     2395.06    170.11 o 
 -10   6  11       66.55       93.54     61.93 o 
  -9   6  11       65.51      109.87    117.93 o 
  -8   6  11     1570.13     1601.37    145.93 o 
  -7   6  11      118.14       39.77    106.69 o 
  -6   6  11        9.79      -24.07     40.72 o 
  -5   6  11     2725.61     2895.09    151.55 o 
  -4   6  11      250.28      223.56    117.40 o 
  -3   6  11       43.53      -42.10    101.38 o 
  -2   6  11     2965.58     3230.21    146.56 o 
  -1   6  11      297.28      154.73     71.69 o 
   0   6  11      252.87       65.75     91.84 o 
   1   6  11      787.76     1023.71    160.77 o 
   2   6  11       92.34      158.12    134.26 o 
   3   6  11        2.60      -75.19    113.26 o 
   4   6  11     1087.73     1132.52    180.92 o 
   5   6  11       91.01      -13.04     42.00 o 
   6   6  11       84.19      149.64    155.47 o 
 -13   7  11     1739.49     1843.06    253.57 o 
 -12   7  11      146.48      108.28    138.50 o 
 -11   7  11       21.63       39.77    156.32 o 
 -10   7  11     1369.40     1457.99    177.64 o 
  -9   7  11        8.66       80.60    133.84 o 
  -8   7  11      197.24      175.62    190.57 o 
  -7   7  11     2443.20     2439.60    164.70 o 
  -6   7  11      231.96      127.16    191.63 o 
  -5   7  11      189.29      -36.69    171.48 o 
  -4   7  11     1871.02     2043.08    180.18 o 
  -3   7  11      183.00      183.04    222.50 o 
  -2   7  11        4.99      -58.33    171.06 o 
  -1   7  11      206.17      123.02    211.78 o 
   0   7  11        2.56       -9.86     79.11 o 
   1   7  11        1.49      -16.44     68.83 o 
   2   7  11     1874.59     2085.82    178.27 o 
   3   7  11      326.78      305.75    193.44 o 
   4   7  11       57.65        3.50    123.23 o 
   5   7  11     3062.58     3245.91    204.47 o 
   6   7  11       40.95      148.26    196.83 o 
   7   7  11       18.06      101.70    177.42 o 
 -14   8  11      109.27      139.56    217.51 o 
 -13   8  11       19.36       46.45    196.41 o 
 -12   8  11     1789.15     1750.80    196.73 o 
 -11   8  11       39.16       98.52    152.61 o 
 -10   8  11       75.45      -33.19    164.70 o 
  -9   8  11     1604.76     1746.88    178.80 o 
  -8   8  11        1.93       15.91     87.17 o 
  -7   8  11       53.80        3.39    117.50 o 
  -6   8  11      522.54      478.50    185.17 o 
  -5   8  11      172.36       66.39    114.01 o 
  -4   8  11       26.78       43.80    114.01 o 
  -3   8  11     2284.75     2381.91    173.61 o 
  -2   8  11       93.21      184.53    212.84 o 
  -1   8  11        5.93       14.32    201.50 o 
   0   8  11      448.16      368.74    209.35 o 
   1   8  11      489.00      387.72    227.59 o 
   2   8  11      273.79      203.41    214.44 o 
   3   8  11     2989.35     2896.68    214.86 o 
   4   8  11      273.63      435.13    200.86 o 
   5   8  11      161.57      246.68    219.95 o 
   6   8  11     2645.06     3141.03    261.20 o 
 -14   9  11      982.95     1056.16    240.21 o 
 -13   9  11      127.08        0.00     71.16 o 
 -12   9  11       80.55       66.49    217.62 o 
 -11   9  11     1895.17     1921.44    232.99 o 
 -10   9  11      119.40      143.49    145.18 o 
  -9   9  11       17.55       51.01     99.37 o 
  -8   9  11      996.54     1118.84    174.03 o 
  -7   9  11        4.72      -35.32    122.91 o 
  -6   9  11       72.03      -28.53    289.31 o 
  -5   9  11     1213.57     1191.38    188.88 o 
  -4   9  11      402.50      435.87    181.14 o 
  -3   9  11        5.87       57.37    124.82 o 
  -2   9  11     1620.28     1576.56    185.59 o 
  -1   9  11      187.22       46.13    234.16 o 
   0   9  11      132.72       41.57    187.18 o 
   1   9  11     2240.79     2561.99    257.92 o 
   2   9  11      385.28      353.79    209.66 o 
   3   9  11       52.49      -12.94     71.80 o 
   4   9  11     2267.26     2482.13    299.70 o 
   5   9  11       36.15       36.59    334.59 o 
 -14  10  11       10.71      -50.69    253.46 o 
 -13  10  11     1489.50     1712.20    249.22 o 
 -12  10  11      190.02      223.66    338.83 o 
 -11  10  11      115.16       15.48     87.60 o 
 -10  10  11      890.68      986.59    189.73 o 
  -9  10  11      129.26       -3.92     83.67 o 
  -8  10  11      121.12      191.53    174.35 o 
  -7  10  11     1835.05     1807.86    206.16 o 
  -6  10  11       79.84       48.25     59.18 o 
  -5  10  11       13.45        6.89     58.01 o 
  -4  10  11     2611.48     2814.49    190.57 o 
  -3  10  11      139.51       45.07    117.72 o 
  -2  10  11       65.33       71.05    125.35 o 
  -1  10  11     1557.16     1617.18    206.69 o 
   0  10  11      119.97       13.26     93.22 o 
   1  10  11       18.28       -9.65     95.34 o 
   2  10  11      951.04      976.73    297.58 o 
   3  10  11      190.81      138.72    238.93 o 
   4  10  11        9.89      107.43    209.98 o 
 -14  11  11      113.51       39.88    141.37 o 
 -13  11  11       90.66      121.00    181.35 o 
 -12  11  11      543.70      555.92    223.03 o 
 -11  11  11      519.09      500.14    236.81 o 
 -10  11  11      249.06      270.75    207.01 o 
  -9  11  11     1939.16     2186.99    196.94 o 
  -8  11  11      148.32      199.38    178.80 o 
  -7  11  11       39.36       13.36     36.91 o 
  -6  11  11     4269.44     4199.95    193.23 o 
  -5  11  11       92.97      103.72     76.14 o 
  -4  11  11      137.06      131.61    139.35 o 
  -3  11  11     1241.06     1313.97    204.25 o 
  -2  11  11      138.96       44.54    166.92 o 
  -1  11  11        6.95       23.54    152.18 o 
   0  11  11     1106.99     1176.43    245.30 o 
   1  11  11       11.62        9.33    211.89 o 
   2  11  11       33.64     -244.34    244.34 o 
   3  11  11      512.70      534.71    307.34 o 
 -13  12  11      110.91      169.79    167.03 o 
 -12  12  11      334.14      205.74    152.40 o 
 -11  12  11      902.41      997.84    217.62 o 
 -10  12  11      474.46      496.64    184.64 o 
  -9  12  11       63.13       74.02    182.62 o 
  -8  12  11     1595.67     1311.75    205.21 o 
  -7  12  11      181.50      293.02    174.35 o 
  -6  12  11      129.55      155.68    183.79 o 
  -5  12  11     3030.93     3210.59    202.88 o 
  -4  12  11       71.01      156.11    194.39 o 
  -3  12  11       51.19       65.22    162.05 o 
  -2  12  11      595.69      655.82    220.80 o 
  -1  12  11       26.42       86.01    167.77 o 
   0  12  11       20.39     -134.15    193.01 o 
   1  12  11     1326.94     1355.76    321.23 o 
 -12  13  11      374.68      494.84    269.05 o 
 -11  13  11      328.34      242.86    183.68 o 
 -10  13  11     1301.96     1481.85    222.81 o 
  -9  13  11      105.05      109.87    144.76 o 
  -8  13  11       51.15       24.71    106.37 o 
  -7  13  11     2031.52     2025.15    223.03 o 
  -6  13  11       69.43       32.35     87.70 o 
  -5  13  11      328.15       39.03     80.70 o 
  -4  13  11      832.43      831.44    224.93 o 
  -3  13  11       45.66      113.58    200.97 o 
  -2  13  11        9.63      -38.81    235.96 o 
  -1  13  11     1150.93     1230.62    340.21 o 
 -11  14  11      165.23      242.33    299.28 o 
 -10  14  11       32.09       78.27    191.32 o 
  -9  14  11     1102.70     1224.68    235.33 o 
  -8  14  11      140.94      124.50    206.91 o 
  -7  14  11        4.77       16.86    136.81 o 
  -6  14  11     1696.40     1851.23    243.71 o 
  -5  14  11        9.98      -46.45    176.68 o 
  -4  14  11       41.21       91.84    233.84 o 
  -3  14  11      474.11      604.92    337.03 o 
   0   0  12     2397.49     2528.16    278.07 o 
  -1   1  12       57.88       70.74    103.82 o 
   0   1  12     1093.50      946.51    154.83 o 
   1   1  12     1036.62     1110.99    150.49 o 
  -3   2  12      385.27      283.05    138.18 o 
  -2   2  12        6.94      116.13    146.35 o 
  -1   2  12      769.96      825.40    156.00 o 
   0   2  12      204.20      121.75    114.22 o 
   1   2  12      298.21      214.54    179.65 o 
   2   2  12      505.79      508.73    159.71 o 
  -5   3  12       48.83       -1.91    101.38 o 
  -4   3  12      171.94       97.89    102.02 o 
  -3   3  12     1996.56     2114.56    169.58 o 
  -2   3  12      162.56       38.39    101.38 o 
  -1   3  12      156.54       51.33    132.46 o 
   0   3  12        3.25      -35.53    133.52 o 
   1   3  12      106.80       45.71    118.25 o 
   2   3  12       51.67     -152.93    152.93 o 
   3   3  12      122.34       22.48     66.39 o 
  -7   4  12       58.80      -21.95    175.41 o 
  -6   4  12      170.24      158.76    143.59 o 
  -5   4  12     1166.47     1161.15    175.51 o 
  -4   4  12      407.67      473.31    164.06 o 
  -3   4  12      218.81       96.19     94.49 o 
  -2   4  12      176.58       62.99    126.20 o 
  -1   4  12       25.83      -82.40    169.89 o 
   0   4  12      619.59      683.50    144.97 o 
   1   4  12      452.18      504.06    153.99 o 
   2   4  12       98.28       45.81    200.65 o 
   3   4  12       98.30       82.51     89.61 o 
   4   4  12      166.06      147.73    170.11 o 
  -9   5  12       91.90       38.18     97.99 o 
  -8   5  12       47.65      -40.62    109.87 o 
  -7   5  12      378.47      315.40    156.21 o 
  -6   5  12       22.61        9.12    101.07 o 
  -5   5  12       80.30      117.08    216.03 o 
  -4   5  12      898.08      991.26    178.27 o 
  -3   5  12       16.23       44.65     92.58 o 
  -2   5  12       99.14       76.36    134.69 o 
  -1   5  12      357.71      385.18    173.39 o 
   0   5  12      474.62      469.81    160.67 o 
   1   5  12       36.24       -0.74     44.75 o 
   2   5  12      497.32      580.84    191.10 o 
   3   5  12       48.03       -8.27    215.39 o 
   4   5  12      169.30      -10.92    122.38 o 
   5   5  12      406.75      386.03    214.22 o 
 -11   6  12      162.39      165.33    175.41 o 
 -10   6  12       74.40       63.84    172.44 o 
  -9   6  12      869.19      694.00    191.00 o 
  -8   6  12       76.13      104.35    154.62 o 
  -7   6  12      209.34       28.21     90.57 o 
  -6   6  12      304.45      347.74    156.96 o 
  -5   6  12       80.36       39.88    115.07 o 
  -4   6  12       42.54       58.86     96.19 o 
  -3   6  12      177.42      274.99    186.01 o 
  -2   6  12       70.16       66.18    148.79 o 
  -1   6  12      103.12       -8.80    167.03 o 
   0   6  12     1111.68     1220.86    241.27 o 
   1   6  12      128.46       46.13    125.67 o 
   2   6  12       26.54       -5.62     42.95 o 
   3   6  12      141.28      157.80    186.33 o 
   4   6  12       69.54      127.90    151.02 o 
   5   6  12       19.71       -7.53    157.17 o 
   6   6  12      448.92      710.23    219.74 o 
 -12   7  12      100.11      197.26    212.63 o 
 -11   7  12     1560.36     1549.94    243.60 o 
 -10   7  12      234.23      340.00    207.65 o 
  -9   7  12      164.23      116.55    157.70 o 
  -8   7  12      410.83      362.16    201.92 o 
  -7   7  12        1.40       16.23    138.08 o 
  -6   7  12       77.66       19.73    158.65 o 
  -5   7  12      800.38      827.84    196.41 o 
  -4   7  12      188.71      249.11    172.65 o 
  -3   7  12       28.48       40.94    184.64 o 
  -2   7  12      755.98      774.60    205.32 o 
  -1   7  12      165.71      246.99    124.50 o 
   0   7  12       47.57       10.07    147.41 o 
   1   7  12      222.31      257.17    207.44 o 
   2   7  12      101.49       76.68    259.08 o 
   3   7  12       44.74       -6.15     93.86 o 
   4   7  12      226.51      268.84    195.77 o 
   5   7  12       55.56     -144.55    169.15 o 
 -12   8  12       79.95      269.69    203.62 o 
 -11   8  12       12.84       81.45    125.35 o 
 -10   8  12      394.66      450.19    229.28 o 
  -9   8  12      130.76      -16.86    166.61 o 
  -8   8  12       77.88     -113.79    166.18 o 
  -7   8  12      694.53      829.85    204.47 o 
  -6   8  12      237.13      294.08    287.29 o 
  -5   8  12       91.06       81.87    143.70 o 
  -4   8  12      694.82      666.43    201.07 o 
  -3   8  12      138.46       73.49    162.26 o 
  -2   8  12       78.26      -47.30     77.95 o 
  -1   8  12      182.77       54.62     79.01 o 
   0   8  12       73.87      -40.09    101.28 o 
   1   8  12      113.46       24.39    113.79 o 
   2   8  12      347.57      379.66    227.16 o 
   3   8  12       70.44      -13.57    257.07 o 
   4   8  12       31.68      -49.10    339.68 o 
 -12   9  12      149.63       71.58    114.32 o 
 -11   9  12       39.00       27.26    111.46 o 
 -10   9  12       20.91       54.93    111.04 o 
  -9   9  12      455.77      440.75    209.03 o 
  -8   9  12      275.56      247.63    212.74 o 
  -7   9  12       45.43      -17.50    129.81 o 
  -6   9  12     1132.56     1266.15    226.21 o 
  -5   9  12       78.40      175.51    215.07 o 
  -4   9  12       54.61      -12.51    135.85 o 
  -3   9  12      279.75      414.24    218.36 o 
  -2   9  12      154.68       71.58     83.04 o 
  -1   9  12      185.25      230.98    267.14 o 
   0   9  12      175.77      260.04    281.88 o 
   1   9  12      141.34       26.19     72.01 o 
   2   9  12       24.65     -172.55    172.55 o 
   3   9  12      748.89      459.73    332.89 o 
 -11  10  12       92.93      -88.02    204.89 o 
 -10  10  12       87.63       97.36    105.95 o 
  -9  10  12       32.24      -23.76    195.98 o 
  -8  10  12      623.22      314.55    237.24 o 
  -7  10  12      120.72       36.16    213.59 o 
  -6  10  12      182.77       41.47     67.66 o 
  -5  10  12      672.61      736.00    200.01 o 
  -4  10  12      188.07      233.74    173.61 o 
  -3  10  12       44.45       72.65    187.18 o 
  -2  10  12      117.62      218.36    214.65 o 
  -1  10  12       50.72       12.51    149.43 o 
   0  10  12        0.66      -64.69     85.58 o 
   1  10  12      651.61      517.64    295.46 o 
 -11  11  12       33.22       61.93    130.76 o 
 -10  11  12      212.71      272.55    275.10 o 
  -9  11  12      112.58      -73.28    190.79 o 
  -8  11  12        9.74       47.72    184.64 o 
  -7  11  12      391.86      323.46    235.65 o 
  -6  11  12       81.01      160.77    172.55 o 
  -5  11  12       65.05        4.35    171.38 o 
  -4  11  12      796.39      827.09    228.33 o 
  -3  11  12       39.22       89.19     79.64 o 
  -2  11  12       99.51      109.13    219.74 o 
  -1  11  12      340.63      155.79    293.55 o 
   0  11  12       62.22      -20.89    352.51 o 
  -9  12  12      189.06       95.45    216.77 o 
  -8  12  12       27.98      -66.28    104.99 o 
  -7  12  12       27.96      -64.16    138.61 o 
  -6  12  12      256.14      306.59    187.50 o 
  -5  12  12       88.50      107.01    159.39 o 
  -4  12  12      114.50      112.94    166.92 o 
  -3  12  12      690.10      748.19    273.72 o 
   0   0  13      405.53      196.51    349.97 o 
  -1   1  13      178.99      118.04    154.62 o 
   0   1  13      713.25      734.93    170.74 o 
   1   1  13      309.43      255.27    144.02 o 
  -3   2  13      133.21      172.12    156.00 o 
  -2   2  13      397.53      513.82    185.70 o 
  -1   2  13      438.40      325.15    212.00 o 
   0   2  13       39.21       85.90    147.09 o 
   1   2  13      457.68      461.53    213.59 o 
   2   2  13      150.71       32.56    140.31 o 
  -5   3  13      162.49       90.25     78.27 o 
  -4   3  13      277.13      192.27    162.15 o 
  -3   3  13      295.54      418.58    178.06 o 
  -2   3  13      431.60      282.41    127.47 o 
  -1   3  13      654.16      712.13    203.30 o 
   0   3  13      411.36      552.31    218.36 o 
   1   3  13       12.91        0.53     49.10 o 
   2   3  13      287.76      351.98    246.78 o 
   3   3  13      168.22      105.41    197.36 o 
  -7   4  13      176.44       48.68    135.85 o 
  -6   4  13      444.23      450.19    173.18 o 
  -5   4  13      280.97      418.69    194.07 o 
  -4   4  13      195.80       90.04    163.11 o 
  -3   4  13      740.54      702.27    190.36 o 
  -2   4  13      259.12      233.21    197.04 o 
  -1   4  13       36.81       93.86    210.51 o 
   0   4  13      644.41      547.65    227.37 o 
   1   4  13      383.43      351.67    223.13 o 
   2   4  13      105.97      111.04    161.62 o 
   3   4  13      239.09      334.38    189.62 o 
   4   4  13      271.60      387.83    244.77 o 
  -9   5  13      541.69      589.22    238.93 o 
  -8   5  13      941.38      861.88    202.77 o 
  -7   5  13      452.96      278.70    135.32 o 
  -6   5  13      562.65      738.01    200.86 o 
  -5   5  13      798.18      826.46    202.35 o 
  -4   5  13      388.94      340.85    208.50 o 
  -3   5  13      655.18      674.59    207.54 o 
  -2   5  13      360.67      286.76    234.59 o 
  -1   5  13      380.94      363.23    188.77 o 
   0   5  13        0.88       19.73     59.92 o 
   1   5  13      471.50      488.68    307.97 o 
   2   5  13      206.91      160.24    233.10 o 
   3   5  13      226.25      154.41    199.38 o 
   4   5  13      489.94      708.00    279.98 o 
  -9   6  13      399.52      501.52    239.25 o 
  -8   6  13      625.42      643.20    214.01 o 
  -7   6  13      961.05     1046.62    214.33 o 
  -6   6  13      383.74      436.93    205.32 o 
  -5   6  13      785.65      864.64    203.41 o 
  -4   6  13      558.22      749.99    190.57 o 
  -3   6  13      348.97      373.62    170.95 o 
  -2   6  13       35.93      -47.72    201.82 o 
  -1   6  13      805.60      848.41    285.81 o 
   0   6  13      698.94      742.25    314.76 o 
   1   6  13       34.92      -17.29    147.94 o 
   2   6  13      378.85       94.17    126.31 o 
   3   6  13      200.56      324.73    337.35 o 
  -9   7  13      296.88      227.16    142.11 o 
  -8   7  13      233.02       50.27    123.34 o 
  -7   7  13      927.64     1285.77    256.96 o 
  -6   7  13      891.20     1205.27    246.99 o 
  -5   7  13      463.79      479.14    228.22 o 
  -4   7  13       45.40      191.10    190.79 o 
  -3   7  13      560.18      736.53    242.22 o 
  -2   7  13      704.80      675.12    257.70 o 
  -1   7  13       95.34       28.00     64.05 o 
   0   7  13     1071.03     1184.17    284.11 o 
   1   7  13      438.45      457.82    288.14 o 
   2   7  13        7.01     -126.09    203.72 o 
  -9   8  13       47.96      151.34    199.80 o 
  -8   8  13      204.22      438.84    245.51 o 
  -7   8  13      403.49      500.88    262.90 o 
  -6   8  13      586.07      668.65    233.74 o 
  -5   8  13     1175.04     1230.51    246.68 o 
  -4   8  13      400.73      627.51    246.14 o 
  -3   8  13      238.46      254.63    202.13 o 
  -2   8  13      667.70      403.10    332.89 o 
  -1   8  13      623.36      618.38    293.66 o 
   0   8  13        1.15       32.24    142.11 o 
   1   8  13      248.24       74.66    158.76 o 
  -8   9  13       42.45      -17.07     60.34 o 
  -7   9  13      679.50      707.57    251.02 o 
  -6   9  13      624.55      722.42    252.30 o 
  -5   9  13      306.95      300.12    220.06 o 
  -4   9  13      325.19      375.95    275.63 o 
  -3   9  13      149.41       41.78    195.13 o 
  -2   9  13        2.65       15.17    197.68 o 
  -1   9  13      282.66      435.23    217.30 o 
   0   0  14      155.79       34.57    390.80 o 
  -1   1  14       93.85       61.93    160.56 o 
   0   1  14      189.97       49.84    174.77 o 
   1   1  14        1.41      -60.24    233.74 o 
  -3   2  14      279.54       86.96     78.27 o 
  -2   2  14      127.32      155.05    227.90 o 
  -1   2  14        0.36      -71.90    243.71 o 
   0   2  14       62.49      180.50    219.63 o 
   1   2  14      142.29      -12.51    116.44 o 
   2   2  14      122.08       15.27    150.06 o 
  -5   3  14      224.36      378.81    283.79 o 
  -4   3  14      175.97      113.58     64.05 o 
  -3   3  14       19.87       12.62    220.80 o 
  -2   3  14      113.11       12.73     57.80 o 
  -1   3  14       54.32     -143.17    361.21 o 
   0   3  14      262.63      219.00    264.17 o 
   1   3  14      276.89      267.04    251.87 o 
   2   3  14      387.16      296.41    332.79 o 
  -4   4  14       76.23       91.20    169.05 o 
  -3   4  14       57.49       26.62     87.07 o 
  -2   4  14      233.95      348.80    217.30 o 
  -1   4  14      196.27       48.78    124.29 o 
   0   4  14      273.06      384.54    281.78 o 
  -3   5  14      170.15      292.81    221.22 o 
  -2   5  14      270.19      304.26    275.73 o 
                                                 
